# Supplementary material for: Evidence of homologous recombination as a driver of diversity in Brachyspira pilosicoli
Source: Microb Genom. 2020 Nov 11;6(12):mgen000470. doi: 10.1099/mgen.0.000470 (PMC8116685; doi:10.1099/mgen.0.000470)
Supplement: Supplementary material 1 [file mgen-6-470-s001.xlsx]

## Sheet: S1 B.hyodysenteriae assemblies
GenBank Assembly Accession	Strain/Assembly name	# contigs	Total length	GC (%)	N50
GCA_001012945.1	B204	78	3034414	27.03	86825
GCA_007595575.1	B204_2	49	3050563	27.05	141351
GCA_007595605.1	B204_3	37	3045526	27.05	154864
GCA_001012995.1	B6933	67	3049677	27.01	124108
GCA_000383255.1	B78_1	46	3050489	27.02	529296
GCA_001013005.1	B78_2	68	3048344	27.01	154115
GCA_001676785.2	B78_3	1	3041447	27.09	3041447
GCA_001013155.1	B8044	107	3002206	26.99	71132
GCA_002850235.1	BH718	1	2998332	27.09	2998332
GCA_001013165.1	FM88.90	94	2985745	27.04	170197
GCA_001012915.1	FMV89.3323	74	3155759	27	142819
GCA_001013035.1	G21	65	3107694	27.01	122169
GCA_001013045.1	G44	100	2992193	27.02	98426
GCA_002117505.1	JR1	70	3057927	27.05	114389
GCA_002117515.1	JR2	95	3068624	27.07	115365
GCA_002100745.1	JR3	120	3054730	27.07	65962
GCA_007595485.1	NM15	39	3021875	27.05	156253
GCA_007595625.1	NM18	75	3085657	27.04	71019
GCA_007595505.1	NM21	46	3063363	27.02	130395
GCA_007595645.1	NM28	42	3072350	27.02	137145
GCA_007595545.1	NM31	75	3020958	27.03	72471
GCA_007595445.1	NM33	54	3008309	27.04	105854
GCA_007595465.1	NM41	43	3076339	27.04	147138
GCA_007595615.1	NM44	61	3029326	27.04	128793
GCA_007595685.1	NM5	43	3068071	27.05	157229
GCA_007595475.1	NM62	39	3014523	27.04	154276
GCA_007595565.1	NM65	48	3024887	27.04	178742
GCA_007595415.1	NM7	44	3021278	27	133687
GCA_001013075.1	NSW15	109	3007335	26.97	71065
GCA_001013085.1	NSW5	107	3010275	27.01	75956
GCA_001012925.1	NX	102	3002129	26.97	78384
GCA_001013195.1	Q17	96	3010966	26.99	80615
GCA_001013205.1	ST190	56	3054414	27	155275
GCA_001013235.1	ST195	61	3072268	26.98	148037
GCA_001013245.1	ST210	70	3049476	27	158146
GCA_001013115.1	ST265	151	3090272	27.02	57007
GCA_001012935.1	ST865	79	3001643	27.02	111249
GCA_001013125.1	Vic2	60	3018580	26.99	124009
GCA_000022105.1	WA1	1	3000694	27.06	3000694
GCA_001013275.1	WA100	138	3115099	26.99	77247

## Sheet: S2 VFDB cluster anno
Gene	class	VF_seqID	Entrez_Accession	Uniprot_Accession	clusterid	cluster_contains_multiple_genes	protein description	notes
nox	Oxidative stress	226	ABO15721.1	B1NAT6	70	yes	NADH oxidase (Fragment)
nox	Oxidative stress	227	ABS82750.1	B1NIM3	70	yes	NADH oxidase (Fragment)
vsh	VSH-1, prophage-like	89	ACH69281.1	B9US80	87	no	VSH-1 capsid protein
vsh	VSH-1, prophage-like	16	ACH69276.1	B9US81	139	no	VSH-1 capsid protein
vsh	VSH-1, prophage-like	6	ACH69275.1	B9US82	211	no	VSH-1 capsid protein
na	VSH-1, prophage-like	82	ACH69280.1	B9US83	112	no	VSH-1 major capsid protein
hvp53	VSH-1, prophage-like	127	ACH69282.1	B9US88	66	no	VSH-1 major tail protein
arp	Ankyrin proteins	195	ADK30041.1	D8I9S4	46	no	Ankyrin repeat containing protein	function
Cass224	Cassena	115	ADK30053.1	D8I9T6	36	no	Biotin lipoyl
fliW	Motility	138	ADK30057.1	D8I9U0	203	no	Flagellar assembly factor FliW	Involved in the biosynthesis of lipid A, a phosphorylated glycolipid that anchors the lipopolysaccharide to the outer membrane of the cell.
abgB	Peptidases	161	ADK30067.1	D8I9V0	90	no	Metal-dependent amidase/aminoacylase/carboxypeptidase, AbgB
cheY	Chemotaxis	3	ADK30101.1	D8I9Y4	212	no	Two-component response regulator, CheY-like protein
nagA	LPS biosynthesis	20	ADK30104.1	D8I9Y7	25	no	Putative N-acetylglucosamine 6 phosphate deacetylase
nagB	LPS biosynthesis	7	ADK30105.1	D8I9Y8	165	no	Putative glucosamine 6 phosphate isomerase
tolR	Outer membrane	192	ADK30114.1	D8I9Z7	207	no	Biopolymer transport protein ExbD/TolR	ATP-dependent serine protease that mediates the selective degradation of mutant and abnormal proteins as well as certain short-lived regulatory proteins. Required for cellular homeostasis and for survival from DNA damage and developmental changes induced by stress. Degrades polypeptides processively to yield small peptide fragments that are 5 to 10 amino acids long. Binds to DNA in a double-stran…
BP9510000113	Lipoproteins	17	ADK30122.1	D8IA05	138	no	Putative lipoprotein
gmhA	LPS biosynthesis	141	ADK30128.1	D8IA11	183	no	Phosphoheptose isomerase
pldB	Phospholipases	46	ADK30129.1	D8IA12	129	no	Lysophospholipase
tlyA	Hemolysins	134	ADK30132.1	D8IA15	172	no	Hemolysin A
flhF	Motility	116	ADK32171.1	D8IA41	35	no	Flagellar biosynthesis regulator, FlhF
fliA	Motility	184	ADK32174.1	D8IA44	153	no	RNA polymerase sigma factor	Binds to the C-terminal region of flagellin, which is implicated in polymerization, and participates in the assembly of the flagellum.
BP9510002206	Fe uptake-metabolism	2	ADK32179.1	D8IA49	215	no	Ferredoxin, 4Fe-4S	Cleaves peptides in various proteins in a process that requires ATP hydrolysis. Has a chymotrypsin-like activity. Plays a major role in the degradation of misfolded proteins.
BP9510002207	Hemolysins	230	ADK32180.1	D8IA50	79	no	Putative hemolysin
nagD	LPS biosynthesis	61	ADK32184.1	D8IA54	164	no	N-acetylglucosamine metabolism protein
BP9510002214	Lipoproteins	156	ADK32187.1	D8IA57	98	no	Lipoprotein
bmpB	Lipoproteins	186	ADK32222.1	D8IA92	155	no	Lipoprotein
bmpB	Lipoproteins	181	ADK32223.1	D8IA93	151	yes	Lipoprotein
arp	Ankyrin proteins	150	ADK32226.1	D8IA96	188	no	Ankyrin repeat containing protein
mcpB	Chemotaxis	176	ADK32233.1	D8IAA3	19	no	Methyl-accepting chemotaxis protein B
BP9510002261	Other proteases	95	ADK32234.1	D8IAA4	177	yes	Inactive of metal-dependent proteases putative molecular chaperone	FliN is one of three proteins (FliG, FliN, FliM) that form the rotor-mounted switch complex (C ring), located at the base of the basal body. This complex interacts with the CheY and CheZ chemotaxis proteins, in addition to contacting components of the motor that determine the direction of flagellar rotation.
cadA	Inner membrane	21	ADK32238.1	D8IAA8	26	no	Cadmium translocating P-type ATPase
	Peptidases	208	ADK32247.1	D8IAB7	144	no	Peptidase, M23/M37 family
pep	Peptidases	224	ADK32251.1	D8IAC1	72	no	Peptidase
murfF	LPS biosynthesis	185	ADK32252.1	D8IAC2	152	no	UDP-N-acetylmuramoyl-tripeptide--D-alanyl-D-alanine ligase
kdsA	LPS biosynthesis	105	ADK32280.1	D8IAF0	107	no	2-dehydro-3-deoxyphosphooctonate aldolase
murG	LPS biosynthesis	10	ADK32281.1	D8IAF1	131	no	UDP-N-acetylglucosamine--N-acetylmuramyl-(pentapeptide) pyrophosphoryl-undecaprenol N-acetylglucosamine transferase	Involved in cell wall formation. Catalyzes the final step in the synthesis of UDP-N-acetylmuramoyl-pentapeptide, the precursor of murein.
rfaD	LPS biosynthesis	117	ADK32302.1	D8IAH2	34	yes	ADP-L-glycero-D-manno-heptose-6-epimerase
arp	Ankyrin proteins	119	ADK30158.1	D8IAH7	205	no	Ankyrin repeat protein, putative
cheY	Chemotaxis	106	ADK30160.1	D8IAH9	104	no	Chemotaxis response regulator, CheY
pepP	Peptidases	69	ADK30172.1	D8IAJ1	178	no	Pro aminopeptidase
arp	Ankyrin proteins	193	ADK30186.1	D8IAK5	48	no	Ankyrin 2,3/unc44-like protein
arp	Ankyrin proteins	198	ADK30201.1	D8IAM0	45	no	Ankyrin repeat containing protein
batE	Oxidative stress	213	ADK30202.1	D8IAM1	141	no	Aerotolerance-related exported protein
batA	Oxidative stress	194	ADK30204.1	D8IAM3	49	no	Aerotolerance-related membrane protein
Cass225	Cassena	228	ADK30206.1	D8IAM5	70	yes	Amidohydrolase 3
nox	Oxidative stress	109	ADK30221.1	D8IAP0	38	no	NADH oxidase
mcst	Chemotaxis	211	ADK30223.1	D8IAP2	143	no	Methyl-accepting chemotaxis sensory transducer
flaB	Motility	131	ADK30241.1	D8IAR0	175	no	Flagellin
lolD	Lipoproteins	169	ADK30343.1	D8IB20	10	no	Lipoprotein-releasing system ATP-binding protein LolD
cheA	Chemotaxis	123	ADK30351.1	D8IB28	62	no	Histidine kinase
pep	Peptidases	57	ADK30387.1	D8IB64	51	no	Peptidase
glmU	LPS biosynthesis	121	ADK30412.1	D8IB89	60	no	N-acetylglucosamine-1-phosphate uridyltransferase	Cell wall formation. Catalyzes the transfer of a GlcNAc subunit on undecaprenyl-pyrophosphoryl-MurNAc-pentapeptide (lipid intermediate I) to form undecaprenyl-pyrophosphoryl-MurNAc-(pentapeptide)GlcNAc (lipid intermediate II).
nagE	LPS biosynthesis	157	ADK30436.1	D8IBB3	168	yes	Phosphotransferase system, N-acetylglucosamine-specific IIBC component, NagE	Catalyzes the interconversion between ADP-D-glycero-beta-D-manno-heptose and ADP-L-glycero-beta-D-manno-heptose via an epimerization at carbon 6 of the heptose.
arp	Ankyrin proteins	159	ADK30440.1	D8IBB7	169	no	Putative ankyrin repeat containing protein
BP9510000437	Peptidases	142	ADK30449.1	D8IBC6	180	no	Peptidase C14, caspase catalytic subunit p20
ompR	Outer membrane	64	ADK30455.1	D8IBD2	179	no	Transcriptional regulatory protein
sdaB	Fe uptake-metabolism	212	ADK30456.1	D8IBD3	140	no	L-serine dehydratase, iron-sulfur-dependent, beta subunit	ATP-dependent specificity component of the Clp protease. It directs the protease to specific substrates. Can perform chaperone functions in the absence of ClpP.
sdaA	Fe uptake-metabolism	155	ADK30463.1	D8IBE0	99	no	L-serine dehydratase, iron-sulfur-dependent, alpha subunit
cheB	Chemotaxis	154	ADK30464.1	D8IBE1	185	no	Chemotaxis response regulator protein-glutamate methylesterase
cheD	Chemotaxis	209	ADK30465.1	D8IBE2	145	no	Probable chemoreceptor glutamine deamidase CheD
cheR	Chemotaxis	174	ADK30467.1	D8IBE4	17	no	Chemotaxis protein methyltransferase, CheR	Involved in the modulation of the chemotaxis system; catalyzes the demethylation of specific methylglutamate residues introduced into the chemoreceptors (methyl-accepting chemotaxis proteins) by CheR.
	Chemotaxis	5	ADK30468.1	D8IBE5	210	no	Chemotaxis protein, CheW	Probably deamidates glutamine residues to glutamate on methyl-accepting chemotaxis receptors (MCPs), playing an important role in chemotaxis.
cheA	Chemotaxis	63	ADK30474.1	D8IBF1	199	no	Histidine kinase
cheY	Chemotaxis	124	ADK30476.1	D8IBF3	63	no	Chemotaxis response regulator, CheY
cheX	Chemotaxis	167	ADK30492.1	D8IBG9	96	no	Chemotaxis protein, CheX
hlyA	Hemolysins	87	ADK30502.1	D8IBH9	81	no	Hemolysin protein
arp	Ankyrin proteins	143	ADK30503.1	D8IBI0	2	no	Ankyrin repeat protein, putative
Cass226	Cassena	77	ADK30504.1	D8IBI1	89	no	ATP synthase subunit beta
mcpB	Chemotaxis	114	ADK30518.1	D8IBJ5	37	no	Methyl-accepting chemotaxis protein B
ompA	Outer membrane	149	ADK30529.1	D8IBK6	186	no	Outer membrane protein, OmpA family
pep	Peptidases	102	ADK30530.1	D8IBK7	100	no	Peptidase
BP9510000528	Lipoproteins	190	ADK30572.1	D8IBP9	159	no	Putative lipoprotein
tmpB	Outer membrane	111	ADK30593.1	D8IBS0	32	no	Outer membrane protein, TmpB family
gmhB	LPS biosynthesis	218	ADK30641.1	D8IBW8	77	yes	D-alpha,beta-D-heptose-1,7-biphosphate phosphatase GmhB
dnaK	Cassena	11	ADK30659.1	D8IBY6	130	no	Chaperone protein DnaK
lpxC	LPS biosynthesis	86	ADK30684.1	D8IC11	80	no	UDP-3-O-[3-hydroxymyristoyl] N-acetylglucosamine deacetylase
flaA	Motility	164	ADK30702.1	D8IC29	95	no	Flagellar filament outer layer protein, FlaA	Sigma factors are initiation factors that promote the attachment of RNA polymerase to specific initiation sites and are then released.
kdtA	LPS biosynthesis	206	ADK30710.1	D8IC37	146	no	3-Deoxy-D-manno-oct-2-ulosonic acid transferase
arp	Ankyrin proteins	73	ADK30730.1	D8IC57	192	no	Ankyrin repeat containing protein
fesA	Fe uptake-metabolism	59	ADK30741.1	D8IC68	53	no	4Fe-4S ferredoxin, iron-sulfur binding domain protein
bmpB	Lipoproteins	146	ADK30745.1	D8IC72	184	no	Outer membrane lipoprotein	Part of the ABC transporter complex LolCDE involved in the translocation of mature outer membrane-directed lipoproteins, from the inner membrane to the periplasmic chaperone, LolA. Responsible for the formation of the LolA-lipoprotein complex in an ATP-dependent manner.
fliK	Motility	145	ADK30746.1	D8IC73	187	no	Flagellar hook-length control protein, FliK	Component of the core of the flagella.
ompA	Lipoproteins	223	ADK30760.1	D8IC87	73	no	Outer membrane protein, peptidoglycan-associated lipoprotein
ompA	Lipoproteins	1	ADK30761.1	D8IC88	214	no	Outer membrane protein, peptidoglycan-associated lipoprotein
flgE	Motility	31	ADK30762.1	D8IC89	161	no	Flagellar hook protein FlgE
BP9510000763	Motility	188	ADK30763.1	D8IC90	157	no	Putative flagellar family protein
motA	Motility	101	ADK30769.1	D8IC96	103	no	Flagellar Motor Protein, MotA
motB	Motility	187	ADK30770.1	D8IC97	154	no	Flagellar motor protein MotB
lpxB	LPS biosynthesis	103	ADK30772.1	D8IC99	101	no	Lipid-A-disaccharide synthase	Involved in the biosynthesis of lipid A, a phosphorylated glycolipid that anchors the lipopolysaccharide to the outer membrane of the cell.
lpxA	LPS biosynthesis	139	ADK30780.1	D8ICA7	181	no	Acyl-[acyl-carrier-protein]--UDP-N-acetylglucosamine O-acyltransferase
BP9510000774	Fe uptake-metabolism	24	ADK30783.1	D8ICB0	20	no	Iron-sulfur cluster-binding protein
flaA	Motility	128	ADK30786.1	D8ICB3	67	no	Flagellar filament outer layer protein, FlaA-2
mcpB	Chemotaxis	210	ADK30808.1	D8ICD5	142	no	Methyl-accepting chemotaxis protein B
creD	Inner membrane	52	ADK30824.1	D8ICF1	54	no	Inner membrane protein
BP9510000810	Fe uptake-metabolism	13	ADK30825.1	D8ICF2	136	no	Iron-sulfur cluster-binding protein
degQ	Other proteases	37	ADK30836.1	D8ICG3	120	no	Serine endoprotease
lpxL	LPS biosynthesis	175	ADK30838.1	D8ICG5	16	no	Lipid A biosynthesis lauroyl acyltransferase	Condensation of UDP-2,3-diacylglucosamine and 2,3-diacylglucosamine-1-phosphate to form lipid A disaccharide, a precursor of lipid A, a phosphorylated glycolipid that anchors the lipopolysaccharide to the outer membrane of the cell.
Cass231	Cassena	44	ADK30845.1	D8ICH2	127	no	Uncharacterized protein
Cass232	Cassena	168	ADK30850.1	D8ICH7	11	no	Uncharacterized protein
kdsC	LPS biosynthesis	40	ADK30876.1	D8ICK3	123	no	Polysialic acid capsule expression protein	Involved in the biosynthesis of lipid A, a phosphorylated glycolipid that anchors the lipopolysaccharide to the outer membrane of the cell.
arp	Ankyrin proteins	203	ADK30892.1	D8ICL9	1	no	Ankyrin repeat protein, putative
rfaE	LPS biosynthesis	160	ADK30925.1	D8ICQ2	91	no	ADP-heptose synthase
mcpB	Chemotaxis	171	ADK30933.1	D8ICR0	12	no	Methyl-accepting chemotaxis protein B
BP9510000927	Lipoproteins	107	ADK30937.1	D8ICR4	105	no	Putative lipoprotein
BP9510000935	Fe uptake-metabolism	18	ADK30945.1	D8ICS2	166	no	Pyruvate:ferredoxin oxidoreductase and related 2-oxoacid:ferredoxin oxidoreductase alpha subunit-like protein
murG	LPS biosynthesis	66	ADK30952.1	D8ICS9	195	no	Monogalactosyldiacylglycerol synthase
kdsB	LPS biosynthesis	147	ADK30960.1	D8ICT7	6	yes	3-deoxy-manno-octulosonate cytidylyltransferase
fliS	Motility	162	ADK30963.1	D8ICU0	93	no	Putative Flagellar protein FliS
lon	Other proteases	36	ADK30968.1	D8ICU5	119	no	Lon protease
vspD	VS Proteins	25	ADK31020.1	D8ICZ7	21	no	Variable surface protein, VspD
bspA	Outer membrane	39	ADK31039.1	D8ID16	122	no	Surface antigen BspA like protein
Cass234	Cassena	93	ADK31046.1	D8ID23	206	no	Elongation factor G
BP9510001048	Integral membrane	56	ADK31113.1	D8ID90	56	no	Integral membrane protein, PIN domain superfamily
cheY	Chemotaxis	65	ADK31148.1	D8IDC5	200	no	Chemotaxis response regulator, CheY
pepA	Peptidases	180	ADK31152.1	D8IDC9	204	no	Probable cytosol aminopeptidase
BP9510001159	Peptidases	33	ADK31153.1	D8IDD0	4	no	PfpI family intracellular peptidase
ompH	Outer membrane	15	ADK31157.1	D8IDD4	134	no	Putative outer membrane chaperone Skp, OmpH
ompA	Outer membrane	22	ADK31165.1	D8IDE2	27	yes	Outer membrane protein
BP9510001168	Peptidases	137	ADK31184.1	D8IDG1	170	no	Putative leucine aminopeptidase	Presumably involved in the processing and regular turnover of intracellular proteins. Catalyzes the removal of unsubstituted N-terminal amino acids from various peptides.
arp	Ankyrin proteins	214	ADK31230.1	D8IDK7	209	no	Ankyrin repeat protein, putative
flaB	Motility	28	ADK31238.1	D8IDL5	160	no	Flagellin
fur	Fe uptake-metabolism	163	ADK31249.1	D8IDM6	92	no	Ferric uptake regulator
map	Peptidases	34	ADK31265.1	D8IDP2	8	no	Methionine aminopeptidase
BP9510001260	Peptidases	231	ADK31268.1	D8IDP5	78	no	Putative Xaa-Pro aminopeptidase
mcpB	Chemotaxis	222	ADK31270.1	D8IDP7	74	no	Methyl-accepting chemotaxis protein B
murA	LPS biosynthesis	140	ADK31271.1	D8IDP8	182	no	UDP-N-acetylglucosamine 1-carboxyvinyltransferase
Cass235	Cassena	67	ADK31282.1	D8IDQ9	194	no	Trigger factor, C-terminal domain protein
clpP	Clp proteases	129	ADK31283.1	D8IDR0	68	no	ATP-dependent Clp protease proteolytic subunit
hslV	Other proteases	26	ADK31321.1	D8IDU8	22	no	ATP-dependent protease subunit HslV	ATP-dependent serine protease that mediates the selective degradation of mutant and abnormal proteins as well as certain short-lived regulatory proteins. Required for cellular homeostasis and for survival from DNA damage and developmental changes induced by stress. Degrades polypeptides processively to yield small peptide fragments that are 5 to 10 amino acids long. Binds to DNA in a double-stran…
hslU	Other proteases	94	ADK31322.1	D8IDU9	3	no	ATP-dependent protease ATPase subunit HslU	Cleaves peptides in various proteins in a process that requires ATP hydrolysis. Has a chymotrypsin-like activity. Plays a major role in the degradation of misfolded proteins.
cutE	Lipoproteins	41	ADK31372.1	D8IDZ9	124	no	Apolipoprotein N-acyltransferase
mcst	Chemotaxis	177	ADK31378.1	D8IE05	18	no	Methyl-accepting chemotaxis sensory transducer
batA	Oxidative stress	173	ADK31413.1	D8IE40	14	no	Aerotolerance-related membrane protein
ftsH	Other proteases	104	ADK31422.1	D8IE49	106	no	ATP-dependent zinc metalloprotease FtsH	Protease subunit of a proteasome-like degradation complex believed to be a general protein degrading machinery.
BP9510001429	Peptidases	130	ADK31427.1	D8IE54	69	no	Peptidase, U32 family	Removes the N-terminal methionine from nascent proteins. The N-terminal methionine is often cleaved when the second residue in the primary sequence is small and uncharged (Met-Ala-, Cys, Gly, Pro, Ser, Thr, or Val). Requires deformylation of the N(alpha)-formylated initiator methionine before it can be hydrolyzed.
arp	Ankyrin proteins	201	ADK31431.1	D8IE58	40	no	Ankyrin repeat containing protein
xtmB	Phage	126	ADK31437.1	D8IE64	65	no	Phage terminase, large subunit
Cass236	Cassena	221	ADK31460.1	D8IE87	75	no	Aspartyl-tRNA synthase
BP9510001454	Other proteases	76	ADK31491.1	D8IEB8	88	no	Zinc metalloprotease	ATPase subunit of a proteasome-like degradation complex; this subunit has chaperone activity. The binding of ATP and its subsequent hydrolysis by HslU are essential for unfolding of protein substrates subsequently hydrolyzed by HslV. HslU recognizes the N-terminal part of its protein substrates and unfolds these before they are guided to HslV for hydrolysis.
BP9510001477	Phage	4	ADK31505.1	D8IED2	213	no	Phage major capsid protein-like protein, HK97 family
clpX	Clp proteases	78	ADK31506.1	D8IED3	111	no	ATP-dependent Clp protease ATP-binding subunit ClpX
BP9510001522	Fe uptake-metabolism	151	ADK31508.1	D8IED5	189	no	Ferredoxin
porA	Fe uptake-metabolism	47	ADK31513.1	D8IEE0	167	no	2-ketoisovalerate ferredoxin reductase
porA	Fe uptake-metabolism	152	ADK31551.1	D8IEH8	202	no	Pyruvate ferredoxin/flavodoxin oxidoreductase
nagB	LPS biosynthesis	74	ADK31570.1	D8IEJ7	115	no	Glucosamine-6-phosphate deaminase	Activates KDO (a required 8-carbon sugar) for incorporation into bacterial lipopolysaccharide in Gram-negative bacteria.
cheX	Chemotaxis	49	ADK31593.1	D8IEM0	59	no	Chemotaxis protein, CheX
lpxM	LPS biosynthesis	30	ADK31601.1	D8IEM8	29	no	UDP-3-O-acylglucosamine N-acyltransferase	Cell wall formation. Adds enolpyruvyl to UDP-N-acetylglucosamine.
BP9510001612	Peptidases	80	ADK31624.1	D8IEQ1	113	yes	Xaa His dipeptidase
htpg	Cassena	48	ADK31625.1	D8IEQ2	118	no	Chaperone protein HtpG
fliN	Motility	71	ADK31626.1	D8IEQ3	190	no	Flagellar motor switch protein FliN
fliM	Motility	75	ADK31639.1	D8IER6	114	no	Flagellar motor switch protein FliM	Component of the core of the flagella.
filL	Motility	42	ADK31668.1	D8IEU5	125	no	Endoflagellar basal body-associated protein	FliN is one of three proteins (FliG, FliN, FliM) that form the rotor-mounted switch complex (C ring), located at the base of the basal body. This complex interacts with the CheY and CheZ chemotaxis proteins, in addition to contacting components of the motor that determine the direction of flagellar rotation.
lepB	Peptidases	144	ADK31696.1	D8IEX3	162	no	Signal peptidase I
rfbA	LPS biosynthesis	216	ADK31698.1	D8IEX5	148	no	Glucose-1-phosphate thymidylyltransferase
pep	Peptidases	53	ADK31727.1	D8IF04	57	yes	Peptidase
BP9510001717	Fe uptake-metabolism	120	ADK31744.1	D8IF21	176	no	Ferredoxin
BP9510001746	Other proteases	112	ADK31756.1	D8IF33	31	no	Carboxyl terminal protease
BP9510001763	Peptidases	199	ADK31759.1	D8IF36	42	no	Peptidase membrane zinc metallopeptidase putative
mcpB	Chemotaxis	70	ADK31765.1	D8IF42	191	no	Methyl-accepting chemotaxis protein B
BP9510001779	Other proteases	97	ADK31782.1	D8IF59	7	no	Probable metal-dependent glycoprotease	ATP-dependent specificity component of the Clp protease. It directs the protease to specific substrates. Can perform chaperone functions in the absence of ClpP.
rsgA	Fe uptake-metabolism	38	ADK31787.1	D8IF64	121	no	Ferritin
tlyB	Hemolysins	79	ADK31788.1	D8IF65	110	no	Hemolysin B
BP9510001807	Lipoproteins	50	ADK31801.1	D8IF78	58	no	Basic membrane lipoprotein
BP9510001808	Lipoproteins	196	ADK31823.1	D8IFA0	47	no	Basic membrane lipoprotein	Transfers the fatty acyl group on membrane lipoproteins.
Cass238	Cassena	110	ADK31824.1	D8IFA1	33	no	Outer membrane efflux protein
mcst	Chemotaxis	200	ADK31854.1	D8IFD1	43	no	Methyl-accepting chemotaxis sensory transducer
mcst	Chemotaxis	153	ADK31866.1	D8IFE3	196	no	Methyl-accepting chemotaxis sensory transducer
mcst	Chemotaxis	113	ADK31870.1	D8IFE7	30	no	Methyl-accepting chemotaxis sensory transducer
cheW	Chemotaxis	179	ADK31903.1	D8IFI0	116	no	Putative chemotaxis signal transduction protein, CheW
mcpB	Chemotaxis	225	ADK31915.1	D8IFJ2	71	no	Methyl-accepting chemotaxis protein B
BP9510001925	Hemolysins	205	ADK31916.1	D8IFJ3	9	no	Putative hemolysin
arp	Ankyrin proteins	84	ADK31982.1	D8IFQ9	83	yes	Ankyrin repeat protein, putative
arp	Ankyrin proteins	68	ADK31989.1	D8IFR6	197	no	Ankyrin repeat protein, putative
pepT	Peptidases	108	ADK31998.1	D8IFS5	39	no	Peptidase T
BP9510002011	Other proteases	165	ADK32017.1	D8IFU4	94	no	Intracellular protease, PfpI family
Cass239	Cassena	215	ADK30014.1	D8IFW7	208	no	Phosphoenol pyruvate carboxykinase
BP9510002039	Lipoproteins	122	ADK30015.1	D8IFW8	61	no	Putative periplasmic binding protein-like II family lipoprotein
cutF	Lipoproteins	170	ADK30016.1	D8IFW9	13	no	Lipoprotein involved with copper homeostasis and adhesion
murD	LPS biosynthesis	60	ADK32041.1	D8IFX7	52	no	UDP-N-acetylmuramoylalanine--D-glutamate ligase	Catalyzes the N-acylation of UDP-3-O-acylglucosamine using 3-hydroxyacyl-ACP as the acyl donor. Is involved in the biosynthesis of lipid A, a phosphorylated glycolipid that anchors the lipopolysaccharide to the outer membrane of the cell.
mcpB	Chemotaxis	135	ADK32047.1	D8IFY3	171	yes	Methyl-accepting chemotaxis protein B
murE	LPS biosynthesis	197	ADK32051.1	D8IFY7	44	no	UDP-N-acetylmuramyl-tripeptide synthetase
cutC	Lipoproteins	178	ADK32052.1	D8IFY8	117	no	Copper transporter-like protein, CutC
fliF	Motility	12	ADK32053.1	D8IFY9	137	no	Flagellar M-ring FliF protein, FliF	FliM is one of three proteins (FliG, FliN, FliM) that forms the rotor-mounted switch complex (C ring), located at the base of the basal body. This complex interacts with the CheY and CheZ chemotaxis proteins, in addition to contacting components of the motor that determine the direction of flagellar rotation.
fliG	Motility	27	ADK32088.1	D8IG24	23	no	Flagellar motor switch protein FliG
fliH	Motility	62	ADK32101.1	D8IG37	201	no	Flagellar assembly protein, FliH
BP9510002112	Peptidases	125	ADK32125.1	D8IG61	64	no	Dipeptidyl aminopeptidase/acylaminoacyl peptidase
cheW	Chemotaxis	8	ADK32126.1	D8IG62	133	no	Purine-binding chemotaxis protein regulation
murC	LPS biosynthesis	14	ADK32130.1	D8IG66	135	no	UDP-N-acetylmuramate--L-alanine ligase	Cell wall formation. Catalyzes the addition of glutamate to the nucleotide precursor UDP-N-acetylmuramoyl-L-alanine (UMA).
murB	LPS biosynthesis	43	ADK32131.1	D8IG67	126	no	UDP-N-acetylenolpyruvoylglucosamine reductase
BP9510002156	Inner membrane	189	ADK32138.1	D8IG74	156	no	Binding-protein-dependent transport systems inner membrane component
BP9510002157	Inner membrane	45	ADK32146.1	D8IG82	128	no	Binding-protein-dependent transport systems inner membrane component
fdx	Fe uptake-metabolism	191	ADK32165.1	D8IGA1	158	no	4Fe-4S ferredoxin-domain protein
BP9510002172	Peptidases	91	AFR69922.1	J9TSR4	85	no	Membrane dipeptidase
fliP	Motility	202	AFR70132.1	J9TTS1	41	no	Flagellar biosynthetic protein FliP	FliG is one of three proteins (FliG, FliN, FliM) that forms the rotor-mounted switch complex (C ring), located at the base of the basal body. This complex interacts with the CheY and CheZ chemotaxis proteins, in addition to contacting components of the motor that determine the direction of flagellar rotation.
pepT	Peptidases	98	AFR70217.1	J9TU32	108	no	Peptidase T
B2904orf787	Peptidases	29	AFR70267.1	J9TUD5	28	no	Peptidase S55 SpoIVB
Cass240	Cassena	136	AFR71087.1	J9TYH4	171	yes	Ribonucleotide-diphosphate reductase subunit beta
B2904orf924	Chemotaxis	133	AFR71597.1	J9U171	173	no	Methyl-accepting chemotaxis sensory transducer
cutC	Lipoproteins	81	AFR71657.1	J9U1R7	113	yes	Copper transporter-like protein CutC
flaB	Motility	132	AFR69956.1	J9UCQ5	174	no	Flagellar protein FlbB
fliN	Motility	204	AFR69996.1	J9UD02	5	no	Flagellar motor switch protein FliN	Plays a role in the flagellum-specific transport system.
lolA	Lipoproteins	217	AFR69365.1	J9UFD7	149	no	Outer membrane lipoprotein carrier protein LolA
B2904orf649	Lipoproteins	182	AFR70511.1	J9UFV3	151	yes	Lipoprotein
arp	Ankyrin proteins	229	AFR70831.1	J9UGQ4	70	yes	Ankyrin repeat-containing protein
bmpB	Lipoproteins	220	AFR70856.1	J9UGX4	76	no	Lipoprotein
nox	Oxidative stress	54	AFR71601.1	J9UL67	57	yes	NADH oxidase
B2904orf1521	Fe uptake-metabolism	32	AFR70505.1	J9ULC7	0	no	Iron-sulfur flavoprotein	Iron-storage protein.
B2904orf2273	Other proteases	23	AFR71966.1	J9UMW6	27	yes	Carboxyl terminal protease
B2904orf1166	Lipoproteins	72	AFR69474.1	J9UPD0	193	no	Apolipoprotein A1/A4/E domain-containing protein
arp	Ankyrin proteins	183	AFR71330.1	J9UQF6	150	no	Ankyrin repeat-containing protein
rfbC	LPS biosynthesis	166	AFR69744.1	J9UQJ0	97	no	dTDP-4-dehydrorhamnose 3,5-epimerase	Cell wall formation.
B2904orf2001	Fe uptake-metabolism	148	AFR69748.1	J9URW0	6	yes	Ferredoxin
B2904orf389	VS Proteins	88	AFR69998.1	J9USM3	86	no	Variable surface protein VspD
lon	Other proteases	219	AFR70078.1	J9USY7	77	yes	Lon protease
B2904orf651	Lipoproteins	19	AFR70454.1	J9UT37	24	no	Lipoprotein
lpxC	LPS biosynthesis	158	AFR70303.1	J9UTH5	168	yes	UDP-3-O-[3-hydroxymyristoyl] N-acetylglucosamine deacetylase	Cell wall formation.
Cass241	Cassena	51	AFR70819.1	J9UU81	55	no	Putative polymerase
arp	Ankyrin proteins	96	AFR70523.1	J9UU82	177	yes	Putative ankyrin repeat-containing protein
Cass242	Cassena	118	AFR70603.1	J9UUI5	34	yes	2-isopropylmalate synthase
B2904orf1184	Other proteases	9	AFR70828.1	J9UV41	132	no	Inactive metal-dependent protease, putative molecular chaperone
arp	Ankyrin proteins	172	AFR71334.1	J9UVR9	15	no	Ankyrin repeat-containing protein
batB	Oxidative stress	99	AFR71718.1	J9UXT3	109	no	von Willebrand factor type A
B2904orf2005	Lipoproteins	90	AFR71978.1	J9UYJ6	84	no	Lipoprotein
B2904orf2390	Lipoproteins	92	CCG55583.1	K0JEZ9	198	no	Basic membrane lipoprotein
B2904orf2658	Peptidases	58	CCG55774.1	K0JG93	50	no	Peptidase U30
lepB	Peptidases	35	CCG55600.1	K0JGZ4	163	no	Signal peptidase I
WESB0303	Phage	85	CCG56374.1	K0JHK6	83	yes	Putative phage protein
rfbF	LPS biosynthesis	100	CCG56859.1	K0JIX3	102	no	Glucose-1-phosphate cytidylyltransferase
WESB0904	Peptidases	55	CCG56051.1	K0JIZ9	57	yes	Peptidase T
WESB1391	Peptidases	83	CCG56596.1	K0JKA7	82	no	Aminopeptidase
Cass243	Cassena	207	CCG57565.1	K0JM58	147	no	carboxyl terminal protease
WESB1127	Fe uptake-metabolism						Iron-sulfur flavoprotein
flaA	Motility						Flagellar filament outer layer protein FlaA
	Outer membrane						Outer membrane protein, peptidoglycan-associated lipoprotein
	Outer membrane						Outer membrane protein, peptidoglycan-associated lipoprotein
	Cassena						TmpB outer membrane protein
	Cassena						FlaA
	Cassena						FlaA 2
	Cassena						VspD
	Other proteases						ATP-dependent Clp protease proteolytic subunit
	Other proteases						ATP-dependent Clp protease ATP-binding subunit ClpX	Acts as a processive, ATP-dependent zinc metallopeptidase for both cytoplasmic and membrane proteins. Plays a role in the quality control of integral membrane proteins.
	Outer membrane						Outer membrane lipoprotein
	Outer membrane						Outer membrane lipoprotein carrier protein LolA

## Sheet: S3 Accessory Genome content
Brachspira pilosicoli Isolate	Accessory genome size
B04	32
B06	111
B12	0
B14	4
SAP_772	1197
SAP_774	64
SAP_822	12
SAP_869	2
SAP_865	7
B31	0
SAP_894	103
SAP_898	35
B37	0
BRef_2904	220
BRef_95_1000	46
BRef_P43/6/78	110
BRef_WesB	343

## Sheet: S4 COG stats
COG	COG Description	Total COGs (Core + Accessory)	Core COGs	Total-Core	Accessory COGs	Total-Accessory	2 X 2 CHI-Sq with 1 DoF	P-value	Significance via Bonferroni correction
R	General function prediction only	4829	1015	4418	3814	12105	64.141	0.0001	significant
P	Inorganic ion transport and metabolism	2500	596	4837	1904	14015	3.749	0.0528	not significant
E	Amino acid transport and metabolism	2204	582	4851	1622	14297	1.142	0.2852	not significant
C	Energy production and conversion	1290	431	5002	859	15060	45.479	0.0001	significant
G	Carbohydrate transport and metabolism	1203	231	5202	972	14947	25.843	0.0001	significant
M	Cell wall/membrane/envelope biogenesis	1003	237	5196	766	15153	1.73	0.1884	not significant
L	Replication, Recombination and Repair	941	243	5190	698	15221	0.055	0.8146	not significant
O	Posttranslational modification, protein turnover and chaperones	925	277	5156	648	15271	10.079	0.0015	significant
V	Defense mechanisms	835	166	5267	669	15250	13.881	0.0002	significant
H	Coenzyme transport and metabolism	759	180	5253	579	15340	1.148	0.2839	not significant
S	Function unknown	718	131	5302	587	15332	19.911	0.0001	significant
K	Transcription	609	190	5243	419	15500	10.63	0.0011	significant
T	Signal transduction mechanisms	589	294	5139	295	15624	189.54	0.0001	significant
D	Cell cycle control, cell division, chromosome partitioning	545	88	5345	457	15462	24.988	0.0001	significant
J	Translation, ribosomal structure and biogenesis	544	291	5142	253	15666	229.971	0.0001	significant
Q	Secondary metabolites biosynthesis, transport and catabolism	462	108	5325	354	15565	0.956	0.3281	not significant
U	Intracellular trafficking, secretion and vesicular transport	453	74	5359	379	15540	19.757	0.0001	significant
N	Cell motility	387	109	5324	278	15641	1.395	0.2376	not significant
F	Nucleotide transport and metabolism	318	115	5318	203	15716	18.98	0.0001	significant
I	Lipid transport and metabolism	205	69	5364	136	15783	6.93	0.0085	significant
Z	Cytoskeleton	21	3	5430	18	15901	0.854	0.3555	not significant
B	Chromatin structure and dynamics	10	2	5431	8	15911	0.001	0.9742	not significant
A	RNA processing and modification	2	1	5432	1	15918	0.636	0.4252	not significant
W	Extracellular structures	0	0	5433	0	15919	NA	NA	Chi-Sq cannot be used with values of zero
Y	Nuclear structure	0	0	5433	0	15919	NA	NA	Chi-Sq cannot be used with values of zero
	Total		5433		15919
	Bonferroni-Adjusted p value=0.05/25=0.002
	Notes: contingency table compared A) COG category in core vs B) COG category in accessory vs C) All other COG categories in core and D) All other COG categories in accessory
	Chi-Square performed with Yate’s continuity correction

## Sheet: S6 Allelic variants recomb
Phylogenetic Node/Isolates affected	Importation(s) Size	Gene	Gene Annotation	COG Category	COG annotation
Node_17/(B12,B14<-B37)	117	gatA	sp-tRNA(Asn)/Glu-tRNA(Gln) amidotransferase subunit GatA [Brachyspira pilosicoli]	J	Translation, ribosomal structure and biogenesis
	51	hp	putative. Regulator of growth rate. COG1652 found widespread among many, disparite bacteria	S	Function Unknown (-)
	21
	533	hp2	putative. Activator of cell division. COG3027 like proteins involved but not essential for cell division	D	Cell cycle control, cell division, chromosome partitioning
	510
	240
	360	glnT or alsT like	putative amino acid carrier protein. COG1115-like.	E	Amino acid transport and Metabolism
	63	cpdB-like	2',3'-cyclic-nucleotide 2'-phosphodiesterase/3'-nucleotidase.COG0737-like protein	F	Nucleotide transport and Metabolism
	3
Node_18/ (B37<- B31)	199	hp3	putative hypothetical protein with no obvious function*	N/A	No COG homologues found
	912	glnT/alsT like	putative alanine cation symporter or carrier protein. COG1115-like.	E	Amino acid transport and Metabolism
SAP_822 (Node_30)<- SAP_898	111	hp 4	DUF3298 and DUF4163 domain-containing protein with no obvious uniprot homolog	S	Function Unknown (contains DUF3298 domain)
	89	hp 5	Spirochaete specific oxidoreductase containing VMA-domain ENOG502J5Y4 **	S	Function Unknown (oxidoreductase activity)
	100
<- Arrows indicate which isolates gained these genes
*this hypothetical protein possessed no conserved domains or sequence features as identified by NCBI Genbank/Refseq (Accession: ADK31142.1) and no close homologues during a uniprot BLAST
** spirochaetes homologs included (B.Intermedia, B. hampsonii and Treponema spp.)
This supp data is supposed to accompany figure 3
Node: Refers to ancestral phylogentic node that encompasses given isolates at the expense of others

## Sheet: S7 Recomb on phylo
	A) Maximum likelihood phylogeny											B) Maximum likelihood phylogeny corrected for recombination
	In phylogenetic tree B, branches are highlighted in blue around the construction of a new ancestral node (by accounting for recombination) showing isolates SAP_822 and SAP_898 evolved from a common ancestor.

## Sheet: S8 fastANI_data
Genome	B_aalborgi	B_alvinipulli	B_hampsonii	B_hyodysenteriae	B_innocens	B_intermedia	B_murdochii	B_suanatina	BP_04	BP_06	BP_12	BP_14	BP_SAP_869	BP_SAP_865	BP_31	BP_37	BP_SAP_774	BP_SAP_822	BP_SAP_894	BP_SAP_898	BP_Ref_95_1000	BP_Ref_2904	BP_Ref_P43/6/78	BP_Ref_WesB	B. ? SAP_772
B_aalborgi	99.9793	76.5524	76.7136	76.8873	76.7521	76.7147	76.7474	76.7093	76.6112	76.5592	76.5067	76.6859	76.4566	76.5122	76.5733	76.5733	76.6317	76.5763	76.7516	76.6806	76.589	76.5943	76.5573	76.6256	76.6422
B_alvinipulli	76.6985	100	83.2271	84.5364	82.7066	84.4861	82.8698	84.59	80.9184	80.9476	81.2016	81.1973	80.8499	80.8737	81.2464	81.2464	80.9209	80.9809	80.9595	81.2138	81.0326	80.79	80.9045	80.7536	80.907
B_hampsonii	76.8883	83.1903	100	88.6566	85.6794	88.5682	86.0726	88.4506	80.8895	80.8119	80.91	80.9826	80.71	80.7429	80.8939	80.8939	80.7451	80.6696	80.6191	80.8564	80.9163	80.9737	80.772	80.8645	80.3564
B_hyodysenteriae	76.9175	84.2774	88.57	100	83.5565	91.7284	83.6844	92.7973	81.4309	81.423	81.4605	81.5381	81.4146	81.4725	81.4514	81.4514	81.5254	81.2461	81.47	81.4576	81.5017	81.3342	81.5344	81.3236	80.9251
B_innocens	77.0406	83.0351	85.7999	83.7828	100	84.0278	93.1882	83.8037	81.0272	80.9529	80.8995	80.9469	80.8802	80.8642	80.9657	80.9657	81.0388	80.9758	80.8765	80.8821	80.9531	80.9644	80.9422	80.9735	80.7136
B_intermedia	76.8382	84.5518	88.6622	91.7574	83.943	100	83.4898	93.1541	81.7675	81.6244	81.7374	81.8631	81.677	81.7138	81.7991	81.7991	81.9205	81.4582	81.5864	81.5053	81.9447	81.6272	81.7804	81.5277	81.2959
B_murdochii	76.8348	82.8189	86.0303	83.7495	93.1923	83.4449	100	83.7608	80.9313	80.8918	80.8696	80.9846	80.7946	80.8608	80.9641	80.9641	80.8838	80.9348	80.9538	80.9309	80.9068	80.8473	80.8659	80.9402	80.3645
B_suanatina	76.7675	84.5426	88.4276	92.8532	83.7872	93.1523	83.6568	100	81.6508	81.5772	81.7385	81.6388	81.3394	81.3102	81.7822	81.7822	81.5894	81.3722	81.3706	81.4522	81.737	81.4086	81.6915	81.2265	81.2955
BP_04	76.659	81.0676	80.8849	81.3299	80.963	81.7309	80.736	81.4861	100	98.3532	98.7466	98.6945	98.4605	98.4605	98.7923	98.7923	98.4453	98.0137	97.9548	97.9847	98.6936	97.9125	98.634	97.8356	91.7437
BP_06	76.6608	80.9396	80.7852	81.193	80.755	81.6959	80.749	81.4135	98.3527	100	98.1673	98.1848	98.1102	98.0714	98.1612	98.1612	98.1603	98.2218	98.4802	98.1036	98.2603	98.469	98.2067	98.0633	91.7045
BP_12	76.748	81.1945	80.9823	81.2645	80.9497	81.7525	80.8417	81.5288	98.7574	98.0976	100	99.9575	98.4804	98.5173	99.9925	99.9925	98.417	97.8855	98.059	98.0375	98.6872	98.0437	98.6149	97.7554	91.6114
BP_14	76.7174	81.2041	80.9336	81.3043	80.9846	81.8775	80.7339	81.4855	98.7277	98.0747	99.9176	100	98.398	98.4682	99.9184	99.9184	98.3675	97.7808	97.9956	97.9847	98.6419	98.0104	98.5862	97.7218	91.723
BP_SAP_869	76.6723	81.242	80.7031	81.3584	80.761	81.694	80.7694	81.4188	98.4619	98.1258	98.4751	98.4884	100	99.9832	98.5118	98.5118	98.6276	97.9515	98.0353	97.9602	98.544	97.9218	98.5014	97.8417	91.7156
BP_SAP_865	76.6874	81.1495	80.6217	81.3564	80.7333	81.6456	80.8652	81.4135	98.4774	98.0246	98.5435	98.4674	99.9803	100	98.5036	98.5036	98.667	97.8573	98.0357	97.9025	98.5692	97.952	98.5275	97.7638	91.6399
BP_31	76.7193	81.34	80.8128	81.2141	80.9081	81.801	80.7944	81.4092	98.7419	98.0828	99.9925	99.9506	98.4809	98.4728	100	100	98.4601	97.9161	97.9991	98.0295	98.65	98.019	98.626	97.6957	91.6253
BP_37	76.7436	81.2686	80.8097	81.2254	80.9556	81.8523	80.8526	81.464	98.7419	98.0828	99.9925	99.9506	98.4809	98.4728	100	100	98.4601	97.9161	97.9991	98.0295	98.65	97.962	98.626	97.7009	91.6253
BP_SAP_774	76.6827	81.0802	80.7177	81.4759	80.7958	81.7957	80.7843	81.4613	98.3306	98.0452	98.4349	98.4354	98.5651	98.6085	98.4656	98.4656	100	97.9687	98.0702	98.0025	98.5386	97.9338	98.5125	97.8102	91.5932
BP_SAP_822	76.7425	81.012	80.7817	81.336	80.836	81.5285	80.955	81.2783	98.0051	98.1748	97.9512	97.9461	97.9608	97.9087	97.9764	97.9764	97.9706	100	98.2939	99.8476	97.9422	98.0671	97.9495	97.899	91.6165
BP_SAP_894	76.6552	80.9318	80.6937	81.1796	80.7167	81.3664	80.6535	81.2005	97.9907	98.3954	98.0755	98.0703	98.1223	98.1665	98.0592	98.0592	98.1703	98.2891	100	98.2521	98.1775	98.3888	98.1405	98.0611	91.6191
BP_SAP_898	76.6806	81.2138	80.8564	81.4576	80.8821	81.5053	80.9309	81.4522	97.9847	98.1036	98.0375	97.9847	97.9602	97.9025	98.0295	98.0295	98.0025	99.8476	98.2521	100	97.9919	98.1353	97.9405	97.9141	91.6137
BP_Ref_95_1000	76.7731	81.1447	80.7961	81.5022	80.8143	81.8956	80.8683	81.7532	98.7222	98.1088	98.6882	98.6611	98.4713	98.487	98.7259	98.7259	98.5432	97.8532	97.9754	97.9919	100	97.9841	98.7709	97.7931	91.6617
BP_Ref_2904	76.7073	81.0145	80.8691	81.4581	80.7337	81.5169	80.7642	81.3458	97.9917	98.473	98.038	98.0381	97.9558	97.9629	98.0566	98.0566	97.988	98.2009	98.3648	98.1353	98.1291	100	98.0532	97.9853	91.6003
BP_Ref_P43/6/78	76.6944	81.0319	80.8491	81.4117	80.7974	81.7176	80.7628	81.4058	98.6483	98.1015	98.6232	98.5663	98.4936	98.4993	98.613	98.613	98.4721	97.9848	98.0257	97.9405	98.7349	97.9498	100	97.6429	91.642
BP_Ref_WesB	76.7161	80.9592	80.7473	81.2657	80.6669	81.3808	80.7958	81.054	97.818	98.0888	97.7501	97.7682	97.9224	97.8974	97.7416	97.7416	97.926	97.9373	98.0859	97.9141	97.8206	98.0244	97.8404	99.9957	91.338
B. ? SAP_772	76.7867	80.8182	80.1529	81.0373	80.3527	81.3737	80.4212	81.0453	91.7944	91.7176	91.7735	91.7692	91.8319	91.8215	91.8115	91.8115	91.7178	91.6105	91.7239	91.6137	91.7515	91.6422	91.7571	91.4102	100
			KEY
			ANI	Above interspecific ANI threshold (<95%)
			ANI	Self VS Self ANI Result (N/A)
			BP	Brachyspira pilosicoli
			BP_Ref	Brachyspira pilosicoli publically acessed Reference Genome
			B	Brachyspira

## Sheet: S9 VF matches 
VF↓/Isolate→	B06	B12	B14	B37	B04	SAP_869	SAP_865	B31	SAP_894	SAP_898	SAP_772	SAP_774	SAP_822
ADK31727	ADK317272_54*	ADK317272_54*	ADK317272_54*	ADK317272_54*	ADK317272_54*	ADK317273_55*	ADK317273_55*	ADK317272_54*	ADK317273_55*	ADK317272_54*	ADK317273_55*	ADK317273_55*
ADK32234	ADK322342_96*	ADK322342_96*	ADK322342_96*?	ADK322342_96*	ADK322342_96*	ADK322342_96*	ADK322342_96*	ADK322342_96*	ADK322342_96*	ADK322342_96*	ADK322341_95*	ADK322341_95*	ADK322342_96*
B2904_orf1115	B2904_orf11151_19*	B2904_orf11151_19*	B2904_orf11151_19*	B2904_orf11151_19*	B2904_orf11151_19*	B2904_orf11151_19*	B2904_orf11151_19*	B2904_orf11151_19*	B2904_orf11151_19*	B2904_orf11151_19*	B2904_orf11151_19*	B2904_orf11151_19*	B2904_orf11151_19*
B2904_orf1166	B2904_orf11661_32*	B2904_orf11661_32*	B2904_orf11661_32*	B2904_orf11661_32*	B2904_orf11661_32*	B2904_orf11661_32*	B2904_orf11661_32*	B2904_orf11661_32*	B2904_orf11661_32*	B2904_orf11661_32*	B2904_orf11661_32*?	B2904_orf11661_32*	B2904_orf11661_32*
B2904_orf1521	B2904_orf15211_220*	B2904_orf15211_220*	B2904_orf15211_220*	B2904_orf15211_220*	B2904_orf15211_220*	B2904_orf15211_220*	B2904_orf15211_220*	B2904_orf15211_220*	B2904_orf15211_220*	B2904_orf15211_220*		B2904_orf15211_220*	B2904_orf15211_220*
B2904_orf2005		B2904_orf20051_172*	B2904_orf20051_172*	B2904_orf20051_172*	B2904_orf20051_172*	B2904_orf20051_172*	B2904_orf20051_172*	B2904_orf20051_172*	B2904_orf20051_172*	B2904_orf20051_172*	B2904_orf20051_172*	B2904_orf20051_172*	B2904_orf20051_172*
B2904_orf2390	B2904_orf23901_99*					B2904_orf23901_99*	B2904_orf23901_99*		B2904_orf23901_99*	B2904_orf23901_99*		B2904_orf23901_99*	B2904_orf23901_99*
B2904_orf2658	B2904_orf26581_90*	B2904_orf26581_90*	B2904_orf26581_90*	B2904_orf26581_90*	B2904_orf26581_90*	B2904_orf26581_90*	B2904_orf26581_90*	B2904_orf26581_90*	B2904_orf26581_90*	B2904_orf26581_90*	B2904_orf26581_90*?	B2904_orf26581_90*	B2904_orf26581_90*
B2904_orf608	B2904_orf6081_132	B2904_orf6081_132*	B2904_orf6081_132*	B2904_orf6081_132*	B2904_orf6081_132*	B2904_orf6081_132*	B2904_orf6081_132*	B2904_orf6081_132*	B2904_orf6081_132	B2904_orf6081_132*	B2904_orf6081_132*?	B2904_orf6081_132	B2904_orf6081_132*
B2904_orf649	B2904_orf6491_204*	B2904_orf6491_204*	B2904_orf6491_204*	B2904_orf6491_204*	B2904_orf6491_204*	B2904_orf6491_204*	B2904_orf6491_204*	B2904_orf6491_204*	B2904_orf6491_204*	B2904_orf6491_204*	B2904_orf6491_204*?	B2904_orf6491_204*	B2904_orf6491_204*
B2904_orf651		B2904_orf6511_88*	B2904_orf6511_88*?	B2904_orf6511_88*	B2904_orf6511_88*	B2904_orf6511_88*	B2904_orf6511_88*	B2904_orf6511_88*	B2904_orf6511_88*	B2904_orf6511_88*	B2904_orf6511_88*?	B2904_orf6511_88*	B2904_orf6511_88*
B2904_orf787	B2904_orf7871_202*	B2904_orf7871_202*	B2904_orf7871_202*	B2904_orf7871_202*	B2904_orf7871_202*	B2904_orf7871_202*	B2904_orf7871_202*	B2904_orf7871_202*	B2904_orf7871_202*	B2904_orf7871_202*	B2904_orf7871_202*	B2904_orf7871_202*	B2904_orf7871_202*
B2904_orf874	B2904_orf8741_98*	B2904_orf8741_98*	B2904_orf8741_98*	B2904_orf8741_98*	B2904_orf8741_98*	B2904_orf8741_98*	B2904_orf8741_98*	B2904_orf8741_98*	B2904_orf8741_98*	B2904_orf8741_98*	B2904_orf8741_98*	B2904_orf8741_98*	B2904_orf8741_98*
B2904_orf924	B2904_orf9241_29*	B2904_orf9241_29*	B2904_orf9241_29*	B2904_orf9241_29*	B2904_orf9241_29*	B2904_orf9241_29*	B2904_orf9241_29*	B2904_orf9241_29*	B2904_orf9241_29*	B2904_orf9241_29*	B2904_orf9241_29*	B2904_orf9241_29*	B2904_orf9241_29*
BP951000_0044	BP951000_00441_115*	BP951000_00441_115*	BP951000_00441_115*	BP951000_00441_115*	BP951000_00441_115*	BP951000_00441_115*	BP951000_00441_115*	BP951000_00441_115*	BP951000_00441_115*	BP951000_00441_115*	BP951000_00441_115*	BP951000_00441_115*	BP951000_00441_115*
BP951000_0113	BP951000_01131_17*	BP951000_01131_17*	BP951000_01131_17*?	BP951000_01131_17*	BP951000_01131_17*	BP951000_01131_17*	BP951000_01131_17*?	BP951000_01131_17*	BP951000_01131_17*	BP951000_01131_17*	BP951000_01131_17*	BP951000_01131_17*	BP951000_01131_17*
BP951000_0197	BP951000_01971_194*	BP951000_01971_194*	BP951000_01971_194*	BP951000_01971_194*	BP951000_01971_194*	BP951000_01971_194*	BP951000_01971_194*	BP951000_01971_194*	BP951000_01971_194*	BP951000_01971_194*	BP951000_01971_194*	BP951000_01971_194*	BP951000_01971_194*
BP951000_0437	BP951000_04371_159*	BP951000_04371_159*	BP951000_04371_159*	BP951000_04371_159*	BP951000_04371_159*	BP951000_04371_159	BP951000_04371_159	BP951000_04371_159*		BP951000_04371_159*	BP951000_04371_159*?	BP951000_04371_159
BP951000_0528	BP951000_05281_149	BP951000_05281_149*	BP951000_05281_149*	BP951000_05281_149*	BP951000_05281_149*	BP951000_05281_149*	BP951000_05281_149*	BP951000_05281_149*	BP951000_05281_149*	BP951000_05281_149*	BP951000_05281_149*	BP951000_05281_149*	BP951000_05281_149*
BP951000_0763	BP951000_07631_1	BP951000_07631_1	BP951000_07631_1	BP951000_07631_1	BP951000_07631_1	BP951000_07631_1	BP951000_07631_1	BP951000_07631_1	BP951000_07631_1	BP951000_07631_1	BP951000_07631_1*	BP951000_07631_1	BP951000_07631_1
BP951000_0774	BP951000_07741_103*	BP951000_07741_103*	BP951000_07741_103*	BP951000_07741_103*	BP951000_07741_103*	BP951000_07741_103*	BP951000_07741_103*	BP951000_07741_103*	BP951000_07741_103*	BP951000_07741_103*	BP951000_07741_103*	BP951000_07741_103*	BP951000_07741_103*
BP951000_0810	BP951000_08101_210*	BP951000_08101_210*	BP951000_08101_210*?	BP951000_08101_210*	BP951000_08101_210*	BP951000_08101_210*	BP951000_08101_210*	BP951000_08101_210*	BP951000_08101_210*	BP951000_08101_210*	BP951000_08101_210*	BP951000_08101_210*	BP951000_08101_210*
BP951000_0838	BP951000_08381_37*	BP951000_08381_37*	BP951000_08381_37*	BP951000_08381_37*	BP951000_08381_37*	BP951000_08381_37*	BP951000_08381_37*	BP951000_08381_37*	BP951000_08381_37*	BP951000_08381_37*	BP951000_08381_37*	BP951000_08381_37*	BP951000_08381_37*
BP951000_0840	BP951000_08401_175*	BP951000_08401_175*	BP951000_08401_175*	BP951000_08401_175*	BP951000_08401_175*	BP951000_08401_175*	BP951000_08401_175*	BP951000_08401_175*	BP951000_08401_175*	BP951000_08401_175*	BP951000_08401_175*	BP951000_08401_175*	BP951000_08401_175*
BP951000_0927	BP951000_09271_160*	BP951000_09271_160*	BP951000_09271_160*	BP951000_09271_160*	BP951000_09271_160*	BP951000_09271_160*	BP951000_09271_160*	BP951000_09271_160*	BP951000_09271_160*	BP951000_09271_160*	BP951000_09271_160*?	BP951000_09271_160*	BP951000_09271_160*
BP951000_0935	BP951000_09351_171*	BP951000_09351_171*	BP951000_09351_171*	BP951000_09351_171*	BP951000_09351_171*	BP951000_09351_171*	BP951000_09351_171*	BP951000_09351_171*	BP951000_09351_171*	BP951000_09351_171*	BP951000_09351_171*	BP951000_09351_171*	BP951000_09351_171*
BP951000_1048	BP951000_10481_39*	BP951000_10481_39*	BP951000_10481_39*	BP951000_10481_39*	BP951000_10481_39*	BP951000_10481_39*	BP951000_10481_39*	BP951000_10481_39*	BP951000_10481_39*	BP951000_10481_39*	BP951000_10481_39*	BP951000_10481_39*	BP951000_10481_39*
BP951000_1159	BP951000_11591_65*	BP951000_11591_65*	BP951000_11591_65*	BP951000_11591_65*	BP951000_11591_65*	BP951000_11591_65*	BP951000_11591_65*	BP951000_11591_65*		BP951000_11591_65*	BP951000_11591_65*	BP951000_11591_65*	BP951000_11591_65*
BP951000_1168	BP951000_11681_15*	BP951000_11681_15*	BP951000_11681_15*	BP951000_11681_15*	BP951000_11681_15*	BP951000_11681_15*	BP951000_11681_15*	BP951000_11681_15*	BP951000_11681_15*	BP951000_11681_15*	BP951000_11681_15*	BP951000_11681_15*	BP951000_11681_15*
BP951000_1260	BP951000_12601_163*	BP951000_12601_163*	BP951000_12601_163*	BP951000_12601_163*	BP951000_12601_163*	BP951000_12601_163*	BP951000_12601_163*	BP951000_12601_163*	BP951000_12601_163*	BP951000_12601_163*	BP951000_12601_163*?	BP951000_12601_163*	BP951000_12601_163*
BP951000_1429	BP951000_14291_173*?	BP951000_14291_173*?	BP951000_14291_173*?	BP951000_14291_173*?	BP951000_14291_173*?	BP951000_14291_173*?	BP951000_14291_173*?	BP951000_14291_173*?	BP951000_14291_173*?	BP951000_14291_173*?	BP951000_14291_173*?	BP951000_14291_173*?	BP951000_14291_173*?
BP951000_1454	BP951000_14541_126*	BP951000_14541_126*	BP951000_14541_126*	BP951000_14541_126*	BP951000_14541_126*	BP951000_14541_126*	BP951000_14541_126*	BP951000_14541_126*	BP951000_14541_126*	BP951000_14541_126*	BP951000_14541_126*	BP951000_14541_126*	BP951000_14541_126*
BP951000_1477		BP951000_14771_221*	BP951000_14771_221*	BP951000_14771_221*				BP951000_14771_221*		BP951000_14771_221*
BP951000_1522	BP951000_15221_4	BP951000_15221_4	BP951000_15221_4	BP951000_15221_4	BP951000_15221_4	BP951000_15221_4	BP951000_15221_4	BP951000_15221_4	BP951000_15221_4	BP951000_15221_4	BP951000_15221_4*	BP951000_15221_4	BP951000_15221_4
BP951000_1612	BP951000_16121_49*	BP951000_16121_49*	BP951000_16121_49*	BP951000_16121_49*	BP951000_16121_49*	BP951000_16121_49*	BP951000_16121_49*	BP951000_16121_49*	BP951000_16121_49*	BP951000_16121_49*	BP951000_16121_49*	BP951000_16121_49*	BP951000_16121_49*
BP951000_1717	BP951000_17171_216	BP951000_17171_216*	BP951000_17171_216*	BP951000_17171_216*	BP951000_17171_216*	BP951000_17171_216*	BP951000_17171_216*	BP951000_17171_216*	BP951000_17171_216*	BP951000_17171_216*	BP951000_17171_216*	BP951000_17171_216	BP951000_17171_216*
BP951000_1763	BP951000_17631_120*	BP951000_17631_120*	BP951000_17631_120*	BP951000_17631_120*	BP951000_17631_120*	BP951000_17631_120*	BP951000_17631_120*	BP951000_17631_120*	BP951000_17631_120*	BP951000_17631_120*	BP951000_17631_120*	BP951000_17631_120*	BP951000_17631_120*
BP951000_1779	BP951000_17791_199*	BP951000_17791_199*	BP951000_17791_199*?	BP951000_17791_199*	BP951000_17791_199*	BP951000_17791_199*	BP951000_17791_199*	BP951000_17791_199*	BP951000_17791_199*	BP951000_17791_199*?	BP951000_17791_199*?	BP951000_17791_199*
BP951000_1807	BP951000_18071_38*	BP951000_18071_38*	BP951000_18071_38*	BP951000_18071_38*	BP951000_18071_38*	BP951000_18071_38*	BP951000_18071_38*	BP951000_18071_38*	BP951000_18071_38*	BP951000_18071_38*		BP951000_18071_38*	BP951000_18071_38*
BP951000_1808	BP951000_18081_79*	BP951000_18081_79*	BP951000_18081_79*	BP951000_18081_79*	BP951000_18081_79*	BP951000_18081_79*	BP951000_18081_79*	BP951000_18081_79*	BP951000_18081_79*	BP951000_18081_79*	BP951000_18081_79*	BP951000_18081_79*	BP951000_18081_79*
BP951000_1925	BP951000_19251_179*	BP951000_19251_179*	BP951000_19251_179*	BP951000_19251_179*	BP951000_19251_179*	BP951000_19251_179*	BP951000_19251_179*	BP951000_19251_179*	BP951000_19251_179*	BP951000_19251_179*	BP951000_19251_179*	BP951000_19251_179*	BP951000_19251_179*
BP951000_2011	BP951000_20111_68*?	BP951000_20111_68*	BP951000_20111_68*?	BP951000_20111_68*	BP951000_20111_68*	BP951000_20111_68*	BP951000_20111_68*	BP951000_20111_68*	BP951000_20111_68*	BP951000_20111_68*?	BP951000_20111_68*	BP951000_20111_68*	BP951000_20111_68*?
BP951000_2039	BP951000_20391_165*	BP951000_20391_165*	BP951000_20391_165*	BP951000_20391_165*	BP951000_20391_165*	BP951000_20391_165*	BP951000_20391_165*	BP951000_20391_165*	BP951000_20391_165*	BP951000_20391_165*	BP951000_20391_165*		BP951000_20391_165*
BP951000_2112		BP951000_21121_27*	BP951000_21121_27*	BP951000_21121_27*				BP951000_21121_27*				BP951000_21121_27*
BP951000_2156	BP951000_21561_14*	BP951000_21561_14*	BP951000_21561_14*	BP951000_21561_14*	BP951000_21561_14*	BP951000_21561_14*	BP951000_21561_14*	BP951000_21561_14*	BP951000_21561_14*	BP951000_21561_14*	BP951000_21561_14*	BP951000_21561_14*	BP951000_21561_14*
BP951000_2157	BP951000_21571_43*	BP951000_21571_43*	BP951000_21571_43*	BP951000_21571_43*	BP951000_21571_43*	BP951000_21571_43*	BP951000_21571_43*	BP951000_21571_43*	BP951000_21571_43*	BP951000_21571_43*	BP951000_21571_43*	BP951000_21571_43*	BP951000_21571_43*
BP951000_2172	BP951000_21721_45*	BP951000_21721_45*	BP951000_21721_45*	BP951000_21721_45*	BP951000_21721_45*	BP951000_21721_45*	BP951000_21721_45*	BP951000_21721_45*	BP951000_21721_45*	BP951000_21721_45*	BP951000_21721_45*	BP951000_21721_45*	BP951000_21721_45*
BP951000_2206	BP951000_22061_2*	BP951000_22061_2	BP951000_22061_2	BP951000_22061_2	BP951000_22061_2	BP951000_22061_2	BP951000_22061_2	BP951000_22061_2	BP951000_22061_2	BP951000_22061_2*	BP951000_22061_2*	BP951000_22061_2	BP951000_22061_2*
BP951000_2207	BP951000_22071_230*	BP951000_22071_230*	BP951000_22071_230*	BP951000_22071_230*	BP951000_22071_230*	BP951000_22071_230*	BP951000_22071_230*	BP951000_22071_230*	BP951000_22071_230*	BP951000_22071_230*	BP951000_22071_230*	BP951000_22071_230*	BP951000_22071_230*
BP951000_2214	BP951000_22141_156*	BP951000_22141_156*	BP951000_22141_156*?	BP951000_22141_156*	BP951000_22141_156*	BP951000_22141_156*	BP951000_22141_156*	BP951000_22141_156*	BP951000_22141_156*	BP951000_22141_156*	BP951000_22141_156*	BP951000_22141_156*	BP951000_22141_156*
WESB_1127	WESB_11271_83*	WESB_11271_83*	WESB_11271_83*	WESB_11271_83*	WESB_11271_83*	WESB_11271_83*	WESB_11271_83*	WESB_11271_83*	WESB_11271_83*	WESB_11271_83*	WESB_11271_83*	WESB_11271_83*	WESB_11271_83*
WESB_1391	WESB_13911_100*	WESB_13911_100*	WESB_13911_100*	WESB_13911_100*	WESB_13911_100*	WESB_13911_100*	WESB_13911_100*	WESB_13911_100*	WESB_13911_100*	WESB_13911_100*	WESB_13911_100*	WESB_13911_100*	WESB_13911_100*
abgB	abgB1_161*	abgB1_161*	abgB1_161*?	abgB1_161*	abgB1_161*	abgB1_161*	abgB1_161*	abgB1_161*	abgB1_161*	abgB1_161*	abgB1_161*	abgB1_161*	abgB1_161*
arp	arp_A2_23*	arp_A2_23*	arp_A2_23*	arp_A2_23*	arp_A2_23*	arp1_22*	arp1_22*	arp_A2_23*	arp_A2_23*	arp_A2_23*	arp1_22*	arp_A2_23*	arp_A2_23*
arp_A	arp_A1_205*	arp_A1_205*	arp_A1_205*	arp_A1_205*	arp_A1_205*	arp_A1_205*	arp_A1_205*	arp_A1_205*	arp_A4_118*?	arp_A1_205*	arp_A1_205*	arp_A1_205*	arp_A1_205*
arp_B	arp_B1_168*	arp_B1_168*	arp_B1_168*	arp_B1_168*	arp_B1_168*	arp_B1_168*	arp_B1_168*	arp_B1_168*	arp_B1_168*	arp_B1_168*?	arp_B1_168*	arp_B1_168*	arp_B1_157*
arp_C	arp_C1_195*	arp_C1_195*	arp_C1_195*	arp_C1_195*	arp_C1_195*	arp_C1_195*	arp_C1_195*	arp_C1_195*	arp_C1_195*	arp_C1_195*	arp_C1_195*	arp_C1_195*	arp_C1_195*
arp_D	arp_D1_193*	arp_D1_193*	arp_D1_193*	arp_D1_193*	arp_D1_193*	arp_D1_193*	arp_D1_193*	arp_D1_193*	arp_D1_193*	arp_D1_193*	arp_D1_193*	arp_D1_193*	arp_D1_193*
arp_E	arp_E1_225*	arp_E1_225*	arp_E1_225*	arp_E1_225*	arp_E1_225*	arp_E1_225*	arp_E1_225*	arp_E1_225*	arp_E1_225*	arp_E1_225*	arp_E1_225*?	arp_E1_225*	arp_E1_225*
arp_F	arp_F1_164*	arp_F1_164*	arp_F1_164*	arp_F1_164*	arp_F1_164*	arp_F1_164*	arp_F1_164*	arp_F1_164*	arp_F1_164*	arp_F1_164*	arp_F1_164*	arp_F1_164*	arp_F1_164*
arp_G	arp_G1_167*	arp_G1_167*	arp_G1_167*	arp_G1_167*	arp_G1_167*	arp_G1_167*	arp_G1_167*	arp_G1_167*	arp_G1_167*	arp_G1_167*		arp_G1_167*	arp_G1_167*
arp_H	arp_H1_104*	arp_H1_104*	arp_H1_104*	arp_H1_104*	arp_H1_104*	arp_H1_104*	arp_H1_104*	arp_H1_104*	arp_H1_104*?	arp_H1_104*	arp_H1_104*	arp_H1_104*	arp_H1_104*
arp_I	arp_I1_217*	arp_I1_217*	arp_I1_217*	arp_I1_217*	arp_I1_217*	arp_I1_217*	arp_I1_217*	arp_I1_217*	arp_I1_217*	arp_I1_217*	arp_I1_217*?	arp_I1_217*	arp_I1_217*
arp_J	arp_J1_69*	arp_J1_69*	arp_J1_69*	arp_J1_69*	arp_J1_69*	arp_J1_69*	arp_J1_69*	arp_J1_69*	arp_J1_69*	arp_J1_69*	arp_J1_69*	arp_J1_69	arp_J1_69*
arp_K	arp_K1_150*	arp_K1_150*	arp_K1_150*	arp_K1_150*	arp_K1_150*	arp_K1_150*	arp_K1_150*	arp_K1_150*	arp_K1_150*	arp_K1_150*	arp_K1_150*	arp_K1_150*	arp_K1_150*
aspS	aspS1_201*	aspS1_201*	aspS1_201*	aspS1_201*	aspS1_201*	aspS1_201*	aspS1_201*	aspS1_201*	aspS1_201*	aspS1_201*	aspS1_201*	aspS1_201*	aspS1_201*
atpB	atpB1_87*	atpB1_87*	atpB1_87*?	atpB1_87*	atpB1_87*	atpB1_87*	atpB1_87*	atpB1_87*	atpB1_87*	atpB1_87*	atpB1_87*	atpB1_87*	atpB1_87*
batA_A	batA_A1_41*	batA_A1_41*	batA_A1_41*	batA_A1_41*	batA_A1_41*	batA_A1_41*	batA_A1_41*	batA_A1_41*	batA_A1_41*	batA_A1_41*	batA_A1_41*	batA_A1_41*	batA_A1_41*
batA_B	batA_B1_213*	batA_B1_213*	batA_B1_213*	batA_B1_213*	batA_B1_213*	batA_B1_213*	batA_B1_213*	batA_B1_213*	batA_B1_213*	batA_B1_213*		batA_B1_213*	batA_B1_213*
batB	batB1_9*	batB1_9*	batB1_9*	batB1_9*	batB1_9*	batB1_9*	batB1_9*	batB1_9*	batB1_9*	batB1_9*	batB1_9*	batB1_9*	batB1_9*
batE	batE1_198*	batE1_198*	batE1_198*?	batE1_198*	batE1_198*	batE1_198*	batE1_198*	batE1_198*	batE1_198*	batE1_198*	batE1_198*	batE1_198*	batE1_198*
bmpB	bmpB2_182*	bmpB1_181*	bmpB1_181*	bmpB1_181*	bmpB1_181*	bmpB2_182*	bmpB2_182*	bmpB1_181*	bmpB2_182*	bmpB2_182*	bmpB2_182*	bmpB1_181*	bmpB2_182*
bmpB_A	bmpB_A1_186*	bmpB_A1_186*	bmpB_A1_186*?	bmpB_A1_186*	bmpB_A1_186*	bmpB_A1_186*	bmpB_A1_186*	bmpB_A1_186*	bmpB_A1_186*	bmpB_A1_186*	bmpB_A1_186*	bmpB_A1_186*	bmpB_A1_186*
bspA	bspA1_36*				bspA1_36*						bspA1_36*?
cadA	cadA1_21*	cadA1_21*	cadA1_21*	cadA1_21*	cadA1_21*	cadA1_21*	cadA1_21*	cadA1_21*	cadA1_21*	cadA1_21*	cadA1_21*	cadA1_21*	cadA1_21*
cheA_A	cheA_A1_169*	cheA_A1_169*	cheA_A1_169*	cheA_A1_169*	cheA_A1_169*	cheA_A1_169*	cheA_A1_169*	cheA_A1_169*	cheA_A1_169*	cheA_A1_169*	cheA_A1_169*?	cheA_A1_169*	cheA_A1_169*
cheA_B	cheA_B1_174*	cheA_B1_174*	cheA_B1_174*	cheA_B1_174*	cheA_B1_174*	cheA_B1_174*	cheA_B1_174*	cheA_B1_174*	cheA_B1_174*	cheA_B1_174*	cheA_B1_174*	cheA_B1_174*	cheA_B1_174*
cheB	cheB1_155*	cheB1_155	cheB1_155	cheB1_155	cheB1_155*	cheB1_155*	cheB1_155*	cheB1_155	cheB1_155*	cheB1_155*	cheB1_155*	cheB1_155*	cheB1_155*
cheD	cheD1_154*	cheD1_154*	cheD1_154*	cheD1_154*	cheD1_154*	cheD1_154*	cheD1_154*	cheD1_154*	cheD1_154*	cheD1_154*	cheD1_154*	cheD1_154*	cheD1_154*
cheR	cheR1_209*	cheR1_209*	cheR1_209*	cheR1_209*	cheR1_209*	cheR1_209*	cheR1_209*	cheR1_209*	cheR1_209*	cheR1_209*	cheR1_209*	cheR1_209*	cheR1_209*
cheW	cheW1_153*	cheW1_153*	cheW1_153*	cheW1_153*	cheW1_153*	cheW1_153	cheW1_153	cheW1_153*	cheW1_153*	cheW1_153*	cheW1_153*	cheW1_153*	cheW1_153*
cheX_A	cheX_A1_63	cheX_A1_63	cheX_A1_63	cheX_A1_63	cheX_A1_63*	cheX_A1_63	cheX_A1_63	cheX_A1_63	cheX_A1_63*	cheX_A1_63	cheX_A1_63*	cheX_A1_63	cheX_A1_63
cheX_B	cheX_B1_152*	cheX_B1_152*	cheX_B1_152*	cheX_B1_152*	cheX_B1_152*	cheX_B1_152*	cheX_B1_152*	cheX_B1_152*	cheX_B1_152*	cheX_B1_152*	cheX_B1_152*	cheX_B1_152*	cheX_B1_152*
cheY_A	cheY_A1_119*	cheY_A1_119*	cheY_A1_119*	cheY_A1_119*	cheY_A1_119*	cheY_A1_119*	cheY_A1_119*	cheY_A1_119*	cheY_A1_119*	cheY_A1_119*	cheY_A1_119*	cheY_A1_119	cheY_A1_119*
cheY_B	cheY_B1_93*	cheY_B1_93	cheY_B1_93	cheY_B1_93	cheY_B1_93	cheY_B1_93	cheY_B1_93	cheY_B1_93	cheY_B1_93*	cheY_B1_93*	cheY_B1_93*	cheY_B1_93	cheY_B1_93*
cheY_C	cheY_C1_5	cheY_C1_5	cheY_C1_5	cheY_C1_5	cheY_C1_5	cheY_C1_5	cheY_C1_5	cheY_C1_5	cheY_C1_5	cheY_C1_5	cheY_C1_5*	cheY_C1_5	cheY_C1_5
cheY_D	cheY_D1_3	cheY_D1_3	cheY_D1_3	cheY_D1_3	cheY_D1_3	cheY_D1_3	cheY_D1_3	cheY_D1_3	cheY_D1_3	cheY_D1_3*	cheY_D1_3*	cheY_D1_3	cheY_D1_3*
clpP	clpP1_140*	clpP1_140*	clpP1_140*	clpP1_140*	clpP1_140*	clpP1_140*	clpP1_140*	clpP1_140*	clpP1_140*	clpP1_140*	clpP1_140*	clpP1_140*	clpP1_140*
clpX	clpX1_76*	clpX1_76*?	clpX1_76*?	clpX1_76*?	clpX1_76*?	clpX1_76*?	clpX1_76*?	clpX1_76*?	clpX1_76*?	clpX1_76*?	clpX1_76*?	clpX1_76*?	clpX1_76*?
creD	creD1_128*	creD1_128*	creD1_128*	creD1_128*	creD1_128*	creD1_128*	creD1_128*	creD1_128*	creD1_128*	creD1_128*	creD1_128*	creD1_128*	creD1_128*
cutC	cutC1_135*	cutC1_135*	cutC1_135*	cutC1_135*	cutC1_135*	cutC1_135*	cutC1_135*	cutC1_135*	cutC2_136*	cutC1_135*	cutC2_136*	cutC2_136*	cutC1_135*
cutE	cutE1_26*	cutE1_26*	cutE1_26*	cutE1_26*	cutE1_26*	cutE1_26*	cutE1_26*	cutE1_26*	cutE1_26*	cutE1_26*	cutE1_26*	cutE1_26*	cutE1_26*
cutF	cutF1_215*	cutF1_215*	cutF1_215*?	cutF1_215*	cutF1_215*	cutF1_215*	cutF1_215*	cutF1_215*	cutF1_215*	cutF1_215*	cutF1_215*?	cutF1_215*	cutF1_215*
degQ	degQ1_52*	degQ1_52*	degQ1_52*	degQ1_52*	degQ1_52*	degQ1_52*	degQ1_52*	degQ1_52*	degQ1_52*	degQ1_52*	degQ1_52*	degQ1_52*	degQ1_52*
dnaK	dnaK1_111*	dnaK1_111*	dnaK1_111*	dnaK1_111*	dnaK1_111*	dnaK1_111*	dnaK1_111*	dnaK1_111*	dnaK1_111*	dnaK1_111*?	dnaK1_111*?	dnaK1_111*	dnaK1_111*?
fdx	fdx1_189*	fdx1_189*	fdx1_189*	fdx1_189*	fdx1_189*	fdx1_189*	fdx1_189*	fdx1_189*	fdx1_189*	fdx1_189*	fdx1_189*	fdx1_189*	fdx1_189*
fesA	fesA1_206*	fesA1_206*	fesA1_206*	fesA1_206*	fesA1_206*	fesA1_206	fesA1_206	fesA1_206*	fesA1_206*	fesA1_206*	fesA1_206*	fesA1_206*	fesA1_206*
filL	filL1_71*	filL1_71	filL1_71	filL1_71	filL1_71*	filL1_71*	filL1_71*	filL1_71	filL1_71*	filL1_71*	filL1_71*	filL1_71*	filL1_71*
flaA_A	flaA_A1_11*	flaA_A1_11*	flaA_A1_11*	flaA_A1_11*	flaA_A1_11*	flaA_A1_11*	flaA_A1_11*	flaA_A1_11*	flaA_A1_11*	flaA_A1_11*	flaA_A1_11*	flaA_A1_11	flaA_A1_11*
flaA_B	flaA_B1_139	flaA_B1_139	flaA_B1_139	flaA_B1_139	flaA_B1_139	flaA_B1_139	flaA_B1_139	flaA_B1_139	flaA_B1_139	flaA_B1_139	flaA_B1_139*?	flaA_B1_139	flaA_B1_139
flaA_C	flaA_C1_207*	flaA_C1_207*	flaA_C1_207*	flaA_C1_207*	flaA_C1_207*	flaA_C1_207*	flaA_C1_207*	flaA_C1_207*	flaA_C1_207*	flaA_C1_207*	flaA_C1_207*	flaA_C1_207*	flaA_C1_207*
flaB_A	flaB_A1_211*	flaB_A1_211*	flaB_A1_211*	flaB_A1_211*	flaB_A1_211*	flaB_A1_211*	flaB_A1_211*	flaB_A1_211*	flaB_A1_211*	flaB_A1_211*	flaB_A1_211*	flaB_A1_211*	flaB_A1_211*
flaB_B	flaB_B1_137*	flaB_B1_137*	flaB_B1_137*	flaB_B1_137*	flaB_B1_137*	flaB_B1_137*	flaB_B1_137*	flaB_B1_137*	flaB_B1_137*	flaB_B1_137*	flaB_B1_137*	flaB_B1_137*	flaB_B1_137*
flbB	flbB1_133	flbB1_133*	flbB1_133*?	flbB1_133*	flbB1_133*	flbB1_133*	flbB1_133*	flbB1_133*	flbB1_133*	flbB1_133	flbB1_133*	flbB1_133*	flbB1_133
flgE	flgE1_223*	flgE1_223*	flgE1_223*	flgE1_223*	flgE1_223*	flgE1_223*	flgE1_223*	flgE1_223*	flgE1_223*	flgE1_223*	flgE1_223*	flgE1_223*	flgE1_223*
flhF	flhF1_116*	flhF1_116*	flhF1_116*?	flhF1_116*	flhF1_116*	flhF1_116*	flhF1_116*	flhF1_116*	flhF1_116*	flhF1_116*	flhF1_116*?	flhF1_116*	flhF1_116*
fliA	fliA1_184*	fliA1_184*	fliA1_184*	fliA1_184*	fliA1_184*	fliA1_184	fliA1_184	fliA1_184*	fliA1_184*	fliA1_184*	fliA1_184*	fliA1_184*	fliA1_184*
fliF	fliF1_197*	fliF1_197*	fliF1_197*	fliF1_197*	fliF1_197*	fliF1_197*	fliF1_197*	fliF1_197*	fliF1_197*	fliF1_197*	fliF1_197*	fliF1_197*	fliF1_197*
fliG	fliG1_178*	fliG1_178*	fliG1_178*	fliG1_178*	fliG1_178*	fliG1_178*	fliG1_178*	fliG1_178*	fliG1_178*	fliG1_178*	fliG1_178*	fliG1_178*	fliG1_178*
fliH	fliH1_12*	fliH1_12*	fliH1_12*?	fliH1_12*	fliH1_12*	fliH1_12*	fliH1_12*	fliH1_12*	fliH1_12*	fliH1_12*	fliH1_12*	fliH1_12*	fliH1_12*
fliK	fliK1_59*	fliK1_59*	fliK1_59*	fliK1_59*	fliK1_59*	fliK1_59*	fliK1_59*	fliK1_59*	fliK1_59*	fliK1_59*	fliK1_59*	fliK1_59*	fliK1_59*
fliM	fliM1_48*	fliM1_48*	fliM1_48*	fliM1_48*	fliM1_48*	fliM1_48*	fliM1_48*	fliM1_48*	fliM1_48*	fliM1_48*	fliM1_48*	fliM1_48*	fliM1_48*
fliN	fliN2_81*	fliN1_80*	fliN2_81*?	fliN2_81*	fliN2_81*	fliN2_81	fliN2_81	fliN1_80*	fliN1_80*	fliN2_81*	fliN2_81*	fliN2_81*	fliN2_81*
fliP	fliP1_191*	fliP1_191*	fliP1_191*	fliP1_191*	fliP1_191*	fliP1_191*	fliP1_191*	fliP1_191*	fliP1_191*	fliP1_191*	fliP1_191*	fliP1_191*	fliP1_191*
fliS	fliS1_66*	fliS1_66	fliS1_66	fliS1_66	fliS1_66	fliS1_66	fliS1_66	fliS1_66	fliS1_66	fliS1_66?	fliS1_66*	fliS1_66	fliS1_66*?
fliW	fliW1_138*	fliW1_138*	fliW1_138*	fliW1_138*	fliW1_138*	fliW1_138*	fliW1_138*	fliW1_138*	fliW1_138*	fliW1_138*	fliW1_138*	fliW1_138*	fliW1_138*
ftsH	ftsH1_177*	ftsH1_177*	ftsH1_177*	ftsH1_177*	ftsH1_177*	ftsH1_177*	ftsH1_177*	ftsH1_177*		ftsH1_177*	ftsH1_177*	ftsH1_177*	ftsH1_177*
fur	fur1_214*	fur1_214	fur1_214	fur1_214	fur1_214	fur1_214*	fur1_214*	fur1_214	fur1_214*	fur1_214*	fur1_214*	fur1_214*	fur1_214*
fusA	fusA1_25*	fusA1_25*	fusA1_25*	fusA1_25*	fusA1_25*	fusA1_25*	fusA1_25*	fusA1_25*	fusA1_25*	fusA1_25*	fusA1_25*	fusA1_25*	fusA1_25*
glmU	glmU1_57*	glmU1_57*	glmU1_57*	glmU1_57*	glmU1_57*	glmU1_57*	glmU1_57*	glmU1_57*	glmU1_57*	glmU1_57*	glmU1_57*	glmU1_57*	glmU1_57*
gmhA	gmhA1_141*	gmhA1_141*	gmhA1_141*	gmhA1_141*	gmhA1_141*	gmhA1_141*	gmhA1_141*	gmhA1_141*	gmhA1_141*	gmhA1_141*	gmhA1_141*	gmhA1_141*	gmhA1_141*
gmhB		gmhB1_190*	gmhB1_190*	gmhB1_190*	gmhB1_190*	gmhB1_190*	gmhB1_190*	gmhB1_190*		gmhB1_190*		gmhB1_190*
hlyA	hlyA1_124*	hlyA1_124*	hlyA1_124*	hlyA1_124*	hlyA1_124*	hlyA1_124*	hlyA1_124*	hlyA1_124*	hlyA1_124*	hlyA1_124*	hlyA1_124*?	hlyA1_124*	hlyA1_124*
hslU	hslU1_129*	hslU1_129*	hslU1_129*	hslU1_129*	hslU1_129*	hslU1_129*	hslU1_129*	hslU1_129*	hslU1_129*	hslU1_129*	hslU1_129*	hslU1_129*	hslU1_129*
hslV	hslV1_67*	hslV1_67*	hslV1_67*	hslV1_67*	hslV1_67*	hslV1_67*	hslV1_67*	hslV1_67*	hslV1_67*	hslV1_67*	hslV1_67*	hslV1_67*	hslV1_67*
hsp90	hsp901_30*	hsp901_30*	hsp901_30*	hsp901_30*	hsp901_30*	hsp901_30*	hsp901_30*	hsp901_30*	hsp901_30*	hsp901_30*	hsp901_30*	hsp901_30*	hsp901_30*
kdsA	kdsA1_185*	kdsA1_185*	kdsA1_185*?	kdsA1_185*	kdsA1_185*	kdsA1_185*?	kdsA1_185*?	kdsA1_185*	kdsA1_185*	kdsA1_185*	kdsA1_185*?	kdsA1_185*	kdsA1_185*
kdsB	kdsB1_18*	kdsB1_18*	kdsB1_18*	kdsB1_18*	kdsB1_18*	kdsB1_18*	kdsB1_18*	kdsB1_18*	kdsB1_18*	kdsB1_18*	kdsB1_18*	kdsB1_18*	kdsB1_18*
kdsC	kdsC1_44*	kdsC1_44*	kdsC1_44*	kdsC1_44*	kdsC1_44*	kdsC1_44*	kdsC1_44*	kdsC1_44*	kdsC1_44*	kdsC1_44*	kdsC1_44*	kdsC1_44*	kdsC1_44*
kdtA	kdtA1_86*	kdtA1_86*	kdtA1_86*	kdtA1_86*	kdtA1_86*	kdtA1_86*	kdtA1_86*	kdtA1_86*	kdtA1_86*	kdtA1_86*	kdtA1_86*	kdtA1_86*	kdtA1_86*
lepB_A	lepB_A1_75*	lepB_A1_75*	lepB_A1_75*?	lepB_A1_75*	lepB_A1_75*	lepB_A1_75*	lepB_A1_75*	lepB_A1_75*	lepB_A1_75*	lepB_A1_75*	lepB_A1_75*	lepB_A1_75*	lepB_A1_75*
lepB_B	lepB_B1_92*					lepB_B1_92*	lepB_B1_92*			lepB_B1_92*	lepB_B1_92*?
leuA	leuA1_51*	leuA1_51*	leuA1_51*	leuA1_51*	leuA1_51*	leuA1_51*	leuA1_51*	leuA1_51*	leuA1_51*	leuA1_51*	leuA1_51*	leuA1_51*	leuA1_51*
lolD	lolD1_131*	lolD1_131*	lolD1_131*?	lolD1_131*	lolD1_131*	lolD1_131*	lolD1_131*	lolD1_131*	lolD1_131*?	lolD1_131*?	lolD1_131*	lolD1_131*	lolD1_131*?
lon	lon2_148*	lon2_148*	lon2_148*	lon2_148*	lon2_148*	lon2_148*	lon2_148*	lon2_148*	lon2_148*	lon2_148*?	lon1_147*?	lon2_148*	lon2_148*?
lpxA	lpxA1_187*	lpxA1_187*	lpxA1_187*	lpxA1_187*	lpxA1_187*	lpxA1_187*	lpxA1_187*	lpxA1_187*	lpxA1_187*	lpxA1_187*	lpxA1_187*	lpxA1_187*	lpxA1_187*
lpxB	lpxB1_101*	lpxB1_101*	lpxB1_101*	lpxB1_101*	lpxB1_101*	lpxB1_101*	lpxB1_101*	lpxB1_101*	lpxB1_101*	lpxB1_101*	lpxB1_101*	lpxB1_101*	lpxB1_101*
lpxC	lpxC1_218*	lpxC1_218*	lpxC1_218*	lpxC1_218*	lpxC1_218*	lpxC1_218*	lpxC1_218*	lpxC1_218*	lpxC2_219*	lpxC1_218*	lpxC2_219*	lpxC1_218*	lpxC1_218*
lpxL	lpxL1_13*	lpxL1_13*	lpxL1_13*	lpxL1_13*	lpxL1_13*	lpxL1_13*	lpxL1_13*	lpxL1_13*	lpxL1_13*	lpxL1_13*	lpxL1_13*	lpxL1_13*	lpxL1_13*
lpxM	lpxM1_74*	lpxM1_74*	lpxM1_74*	lpxM1_74*	lpxM1_74*	lpxM1_74*	lpxM1_74*	lpxM1_74*	lpxM1_74*	lpxM1_74*	lpxM1_74*	lpxM1_74*	lpxM1_74*
map	map1_28*	map1_28*	map1_28*	map1_28*	map1_28*	map1_28*	map1_28*	map1_28*	map1_28*	map1_28*	map1_28*	map1_28*	map1_28*
mcpB_A	mcpB_A1_34*	mcpB_A1_34*	mcpB_A1_34*	mcpB_A1_34*	mcpB_A1_34*	mcpB_A1_34*	mcpB_A1_34*	mcpB_A1_34*	mcpB_A1_34*	mcpB_A1_34*	mcpB_A1_34*?	mcpB_A1_34*	mcpB_A1_34*?
mcpB_B	mcpB_B1_170*	mcpB_B1_170*	mcpB_B1_170*	mcpB_B1_170*	mcpB_B1_170*	mcpB_B1_170*	mcpB_B1_170*	mcpB_B1_170*	mcpB_B1_170*	mcpB_B1_170*	mcpB_B1_170*	mcpB_B1_170*	mcpB_B1_170*
mcpB_C	mcpB_C1_176*	mcpB_C1_176*	mcpB_C1_176*	mcpB_C1_176*	mcpB_C1_176*	mcpB_C1_176*	mcpB_C1_176*	mcpB_C1_176*	mcpB_C1_176*	mcpB_C1_176*	mcpB_C1_176*	mcpB_C1_176*	mcpB_C1_176*
mcpB_D	mcpB_D1_24*	mcpB_D1_24*	mcpB_D1_24*	mcpB_D1_24*	mcpB_D1_24*	mcpB_D1_24*	mcpB_D1_24*	mcpB_D1_24*	mcpB_D1_24*	mcpB_D1_24*	mcpB_D1_24*?	mcpB_D1_24*	mcpB_D1_24*
mcpB_E	mcpB_E1_113*	mcpB_E1_113*	mcpB_E1_113*	mcpB_E1_113*	mcpB_E1_113*	mcpB_E1_113*	mcpB_E1_113*	mcpB_E1_113*	mcpB_E1_113*	mcpB_E1_113*	mcpB_E1_113*	mcpB_E1_113*	mcpB_E1_113*
mcpB_F	mcpB_F1_112*	mcpB_F1_112*	mcpB_F1_112*	mcpB_F1_112*	mcpB_F1_112*	mcpB_F1_112*	mcpB_F1_112*	mcpB_F1_112*	mcpB_F1_112*	mcpB_F1_112*	mcpB_F1_112*?	mcpB_F1_112*	mcpB_F1_112*
mcpB_G	mcpB_G1_110*	mcpB_G1_110*	mcpB_G1_110*?	mcpB_G1_110*	mcpB_G1_110*	mcpB_G1_110*	mcpB_G1_110*	mcpB_G1_110*	mcpB_G1_110*	mcpB_G1_110*	mcpB_G1_110*	mcpB_G1_110*	mcpB_G1_110*
mcpB_H	mcpB_H1_109*	mcpB_H1_109*	mcpB_H1_109*?	mcpB_H1_109*	mcpB_H1_109*	mcpB_H1_109*	mcpB_H1_109*	mcpB_H1_109*	mcpB_H1_109*	mcpB_H1_109*		mcpB_H1_109*	mcpB_H1_109*
mcpB_I	mcpB_I1_200*	mcpB_I1_200*	mcpB_I1_200*	mcpB_I1_200*	mcpB_I1_200*	mcpB_I1_200*	mcpB_I1_200*	mcpB_I1_200*	mcpB_I1_200*	mcpB_I1_200*	mcpB_I1_200*	mcpB_I1_200*	mcpB_I1_200*
mcpB_J	mcpB_J1_196*	mcpB_J1_196*	mcpB_J1_196*?	mcpB_J1_196*	mcpB_J1_196*	mcpB_J1_196*	mcpB_J1_196*	mcpB_J1_196*	mcpB_J1_196*	mcpB_J1_196*	mcpB_J1_196*?	mcpB_J1_196*	mcpB_J1_196*
mcpB_K	mcpB_K1_203*	mcpB_K1_203*	mcpB_K1_203*	mcpB_K1_203*	mcpB_K1_203*	mcpB_K1_203*	mcpB_K1_203*	mcpB_K1_203*	mcpB_K1_203*	mcpB_K1_203*		mcpB_K1_203*	mcpB_K1_203*
mcpB_L	mcpB_L1_143*	mcpB_L1_143*	mcpB_L1_143*	mcpB_L1_143*	mcpB_L1_143*	mcpB_L1_143*	mcpB_L1_143*	mcpB_L1_143*	mcpB_L1_143*	mcpB_L1_143*	mcpB_L1_143*	mcpB_L1_143*	mcpB_L1_143*
mcpB_M	mcpB_M1_94*	mcpB_M1_94*	mcpB_M1_94*	mcpB_M1_94*	mcpB_M1_94*	mcpB_M1_94*	mcpB_M1_94*	mcpB_M1_94*	mcpB_M1_94*	mcpB_M1_94*	mcpB_M1_94*	mcpB_M1_94*	mcpB_M1_94*
motA	motA1_31*	motA1_31*	motA1_31*	motA1_31*	motA1_31*	motA1_31*	motA1_31*	motA1_31*	motA1_31*	motA1_31*	motA1_31*	motA1_31*	motA1_31*
motB	motB1_188*	motB1_188*	motB1_188*	motB1_188*	motB1_188*	motB1_188*	motB1_188*	motB1_188*	motB1_188*	motB1_188*	motB1_188*	motB1_188*	motB1_188*
murA	murA1_231*	murA1_231*	murA1_231*	murA1_231*	murA1_231*	murA1_231*	murA1_231*	murA1_231*	murA1_231*	murA1_231*	murA1_231*	murA1_231*	murA1_231*
murB	murB1_8*	murB1_8*	murB1_8*	murB1_8*	murB1_8*	murB1_8*	murB1_8*	murB1_8*	murB1_8*	murB1_8*	murB1_8*	murB1_8*	murB1_8*
murC	murC1_125*	murC1_125*	murC1_125*	murC1_125*	murC1_125*	murC1_125*	murC1_125*	murC1_125*	murC1_125*	murC1_125*	murC1_125*	murC1_125*	murC1_125*
murD		murD1_122*	murD1_122*	murD1_122*	murD1_122*	murD1_122*	murD1_122*	murD1_122*	murD1_122*	murD1_122*		murD1_122*	murD1_122*
murE	murE1_60*	murE1_60*	murE1_60*	murE1_60*	murE1_60*	murE1_60*	murE1_60*	murE1_60*	murE1_60*	murE1_60*	murE1_60*	murE1_60*	murE1_60*
murG_A	murG_A1_105*	murG_A1_105*	murG_A1_105*	murG_A1_105*	murG_A1_105*	murG_A1_105*	murG_A1_105*	murG_A1_105*	murG_A1_105*	murG_A1_105*	murG_A1_105*	murG_A1_105*	murG_A1_105*
murG_B	murG_B1_107*	murG_B1_107*	murG_B1_107*	murG_B1_107*	murG_B1_107*	murG_B1_107*	murG_B1_107*	murG_B1_107*	murG_B1_107*	murG_B1_107*	murG_B1_107*	murG_B1_107*	murG_B1_107*
murfF	murfF1_224*	murfF1_224*	murfF1_224*	murfF1_224*	murfF1_224*	murfF1_224*	murfF1_224*	murfF1_224*	murfF1_224*	murfF1_224*	murfF1_224*	murfF1_224*	murfF1_224*
nagA	nagA1_20*	nagA1_20*	nagA1_20*	nagA1_20*	nagA1_20*	nagA1_20*	nagA1_20*	nagA1_20*	nagA1_20*	nagA1_20*	nagA1_20*	nagA1_20*	nagA1_20*
nagB	nagB1_47*	nagB1_47*	nagB1_47*	nagB1_47*	nagB1_47*	nagB1_47*	nagB1_47*	nagB1_47*	nagB1_7*	nagB1_47*	nagB1_47*?	nagB1_47*	nagB1_47*
nagD	nagD1_61*	nagD1_61*	nagD1_61*	nagD1_61*	nagD1_61*	nagD1_61*	nagD1_61*	nagD1_61*	nagD1_61*	nagD1_61*	nagD1_61*	nagD1_61*	nagD1_61*
nagE	nagE1_121*	nagE1_121*	nagE1_121*	nagE1_121*	nagE1_121	nagE1_121*	nagE1_121*	nagE1_121*	nagE1_121*	nagE1_121*	nagE1_121*	nagE1_121	nagE1_121*
nox	nox4_229*	nox2_227*	nox2_227*?	nox2_227*	nox4_229*	nox3_228*	nox3_228*	nox3_228*	nox4_229*	nox4_229*	nox1_226*	nox3_228	nox4_229*
ompA_A	ompA_A1_33*	ompA_A1_33*	ompA_A1_33*	ompA_A1_33*	ompA_A1_33*	ompA_A1_33*	ompA_A1_33*	ompA_A1_33*	ompA_A1_33*	ompA_A1_33*	ompA_A1_33*	ompA_A1_33*	ompA_A1_33*
ompA_B	ompA_B1_77*	ompA_B1_77*	ompA_B1_77*	ompA_B1_77*	ompA_B1_77*	ompA_B1_77*	ompA_B1_77*	ompA_B1_77*	ompA_B1_77*	ompA_B1_77*	ompA_B1_77*	ompA_B1_77*	ompA_B1_77*
ompA_C	ompA_C1_146*	ompA_C1_146*	ompA_C1_146*	ompA_C1_146*	ompA_C1_146*	ompA_C1_146*	ompA_C1_146*	ompA_C1_146*	ompA_C1_146*	ompA_C1_146*	ompA_C1_146*	ompA_C1_146*	ompA_C1_146*
ompA_D	ompA_D1_145*	ompA_D1_145	ompA_D1_145	ompA_D1_145	ompA_D1_145*	ompA_D1_145	ompA_D1_145	ompA_D1_145	ompA_D1_145	ompA_D1_145	ompA_D1_145*	ompA_D1_145	ompA_D1_145
ompH	ompH1_180*	ompH1_180	ompH1_180	ompH1_180	ompH1_180*	ompH1_180	ompH1_180	ompH1_180	ompH1_180	ompH1_180	ompH1_180*	ompH1_180	ompH1_180
ompR	ompR1_142*	ompR1_142*	ompR1_142*	ompR1_142*	ompR1_142*	ompR1_142*	ompR1_142*	ompR1_142*	ompR1_142*	ompR1_142*	ompR1_142*	ompR1_142*	ompR1_142*
pckG	pckG1_108*	pckG1_108*	pckG1_108*	pckG1_108*	pckG1_108*	pckG1_108*	pckG1_108*	pckG1_108*	pckG1_108*	pckG1_108*	pckG1_108*	pckG1_108*	pckG1_108*
pepA	pepA1_56*	pepA1_56*	pepA1_56*	pepA1_56*	pepA1_56*	pepA1_56*	pepA1_56*	pepA1_56*	pepA1_56*	pepA1_56*	pepA1_56*	pepA1_56*	pepA1_56*
pepP	pepP1_106*	pepP1_106*	pepP1_106*?	pepP1_106*	pepP1_106*	pepP1_106*	pepP1_106*	pepP1_106*	pepP1_106*	pepP1_106*	pepP1_106*	pepP1_106*	pepP1_106*
pepT	pepT1_91*	pepT1_91*	pepT1_91*	pepT1_91*	pepT1_91*	pepT1_91*	pepT1_91*	pepT1_91*	pepT1_91*	pepT1_91*	pepT1_91*	pepT1_91*	pepT1_91*
pep_A	pep_A1_114*?	pep_A1_114*?		pep_A1_114*?	pep_A1_114*?	pep_A1_114*?	pep_A1_114*?	pep_A1_114*?	pep_A1_114*?	pep_A1_114*	pep_A1_114*?	pep_A1_114*?	pep_A1_114*
pep_B	pep_B1_123*	pep_B1_123*	pep_B1_123*	pep_B1_123*	pep_B1_123*	pep_B1_123*	pep_B1_123*	pep_B1_123*	pep_B1_123*	pep_B1_123*	pep_B1_123*	pep_B1_123*	pep_B1_123*
pep_C	pep_C1_208*	pep_C1_208*	pep_C1_208*	pep_C1_208*	pep_C1_208*	pep_C1_208*?	pep_C1_208*?	pep_C1_208*	pep_C1_208*?	pep_C1_208*?	pep_C1_208*?	pep_C1_208*?	pep_C1_208*?
pep_D	pep_D1_144*	pep_D1_144*	pep_D1_144*	pep_D1_144*	pep_D1_144*	pep_D1_144*	pep_D1_144*	pep_D1_144*	pep_D1_144*	pep_D1_144*	pep_D1_144*	pep_D1_144*	pep_D1_144*
pldB	pldB1_46*	pldB1_46*	pldB1_46*	pldB1_46*	pldB1_46*	pldB1_46*	pldB1_46*	pldB1_46*	pldB1_46*	pldB1_46*		pldB1_46*	pldB1_46*
porA	porA1_151*	porA1_151*	porA1_151*	porA1_151*	porA1_151*	porA1_151*	porA1_151*	porA1_151*	porA1_151*	porA1_151*	porA1_151*	porA1_151*	porA1_151*
porA_B	porA_B1_78*	porA_B1_78*	porA_B1_78*	porA_B1_78*	porA_B1_78*	porA_B1_78*	porA_B1_78*	porA_B1_78*	porA_B1_78*	porA_B1_78*	porA_B1_78*	porA_B1_78*	porA_B1_78*
rfaD	rfaD1_10*	rfaD1_10*	rfaD1_10*	rfaD1_10*	rfaD1_10*	rfaD1_10*	rfaD1_10*	rfaD1_10*	rfaD1_10*	rfaD1_10*		rfaD1_10*	rfaD1_10*
rfaE	rfaE1_40*	rfaE1_40*	rfaE1_40*	rfaE1_40*	rfaE1_40*	rfaE1_40*	rfaE1_40*	rfaE1_40*	rfaE1_40*	rfaE1_40*	rfaE1_40*	rfaE1_40*	rfaE1_40*
rfbA	rfbA1_42*	rfbA1_42*	rfbA1_42*	rfbA1_42*	rfbA1_42*	rfbA1_42*	rfbA1_42*	rfbA1_42*	rfbA1_42*	rfbA1_42*	rfbA1_42*	rfbA1_42*	rfbA1_42*
rfbF	rfbF1_35*?	rfbF1_35*?	rfbF1_35*?	rfbF1_35*?		rfbF1_35*	rfbF1_35*	rfbF1_35*	rfbF1_35*?			rfbF1_35*
rnfB	rnfB1_183*	rnfB1_183*	rnfB1_183*	rnfB1_183*	rnfB1_183*	rnfB1_183*	rnfB1_183*	rnfB1_183*	rnfB1_183*	rnfB1_183*	rnfB1_183*	rnfB1_183*	rnfB1_183*
rsgA	rsgA1_70*	rsgA1_70*	rsgA1_70*	rsgA1_70*	rsgA1_70*	rsgA1_70*	rsgA1_70*	rsgA1_70*	rsgA1_70*	rsgA1_70*	rsgA1_70*	rsgA1_70*	rsgA1_70*
sdaA	sdaA1_212*	sdaA1_212*	sdaA1_212*?	sdaA1_212*	sdaA1_212*	sdaA1_212*	sdaA1_212*	sdaA1_212*	sdaA1_212*	sdaA1_212*	sdaA1_212*	sdaA1_212*	sdaA1_212*
sdaB	sdaB1_64*	sdaB1_64*	sdaB1_64*	sdaB1_64*	sdaB1_64*	sdaB1_64*	sdaB1_64*	sdaB1_64*	sdaB1_64*	sdaB1_64*	sdaB1_64*	sdaB1_64*	sdaB1_64*
tig	tig1_222*	tig1_222*	tig1_222*	tig1_222*	tig1_222*	tig1_222*	tig1_222*	tig1_222*	tig1_222*	tig1_222*	tig1_222*	tig1_222*	tig1_222*
tlyA	tlyA1_134*	tlyA1_134*	tlyA1_134*?	tlyA1_134*	tlyA1_134*	tlyA1_134*	tlyA1_134*	tlyA1_134*	tlyA1_134*	tlyA1_134*	tlyA1_134*	tlyA1_134*	tlyA1_134*
tlyB	tlyB1_97*	tlyB1_97*	tlyB1_97*	tlyB1_97*	tlyB1_97*	tlyB1_97*	tlyB1_97*	tlyB1_97*	tlyB1_97*	tlyB1_97*	tlyB1_97*?	tlyB1_97*	tlyB1_97*
tmpB	tmpB1_102*	tmpB1_102*	tmpB1_102*	tmpB1_102*	tmpB1_102*	tmpB1_102*	tmpB1_102*	tmpB1_102*	tmpB1_102*	tmpB1_102*	tmpB1_102*	tmpB1_102*	tmpB1_102*
tolC	tolC1_50*	tolC1_50*	tolC1_50*	tolC1_50*	tolC1_50*	tolC1_50*	tolC1_50*	tolC1_50*	tolC1_50*	tolC1_50*	tolC1_50*?	tolC1_50*	tolC1_50*
tolR	tolR1_192*	tolR1_192*	tolR1_192*	tolR1_192*	tolR1_192*	tolR1_192*	tolR1_192*	tolR1_192*	tolR1_192*	tolR1_192*		tolR1_192*	tolR1_192*
vsh_A	vsh_A1_127*	vsh_A1_127*		vsh_A1_127*	vsh_A1_127*	vsh_A1_127*	vsh_A1_127*			vsh_A1_127*	vsh_A1_127*	vsh_A1_127*	vsh_A1_127*
vsh_B	vsh_B1_89*	vsh_B1_89*	vsh_B1_89*	vsh_B1_89*	vsh_B1_89*	vsh_B1_89*	vsh_B1_89*	vsh_B1_89*	vsh_B1_89*	vsh_B1_89*	vsh_B1_89*	vsh_B1_89*	vsh_B1_89*
vsh_C	vsh_C1_82*	vsh_C1_82*	vsh_C1_82*	vsh_C1_82*	vsh_C1_82*	vsh_C1_82*	vsh_C1_82*	vsh_C1_82*	vsh_C1_82*	vsh_C1_82*	vsh_C1_82*	vsh_C1_82*	vsh_C1_82*
vsh_D	vsh_D1_16*	vsh_D1_16*	vsh_D1_16*	vsh_D1_16*	vsh_D1_16*	vsh_D1_16*	vsh_D1_16*	vsh_D1_16*	vsh_D1_16*	vsh_D1_16*	vsh_D1_16*	vsh_D1_16*	vsh_D1_16*
vsh_E	vsh_E1_6*	vsh_E1_6*	vsh_E1_6*?	vsh_E1_6*	vsh_E1_6*	vsh_E1_6*	vsh_E1_6*	vsh_E1_6*	vsh_E1_6*	vsh_E1_6*	vsh_E1_6*	vsh_E1_6*	vsh_E1_6*
vspD		vspD1_162*						vspD1_162*	vspD1_162*	vspD1_162*		vspD1_162*
xtmB	xtmB1_130*	xtmB1_130*	xtmB1_130*	xtmB1_130*	xtmB1_130*	xtmB1_130*	xtmB1_130*	xtmB1_130*	xtmB1_130*	xtmB1_130*	xtmB1_130*	xtmB1_130*	xtmB1_130*

## Sheet: S10 VFs multi undetected
VF↓/Isolate→	B06	B12	B14	B37	B04	SAP_869	SAP_865	B31	SAP_894	SAP_898	SAP772	SAP_774	SAP_822
B2904_orf2390		ND	ND	ND	ND			ND			ND
BP951000_1477	ND				ND	ND	ND		ND		ND	ND	ND
BP951000_2112	ND				ND	ND	ND		ND	ND	ND		ND
bspA		ND	ND	ND		ND	ND	ND	ND	ND		ND	ND
gmhB	ND								ND		ND		ND
lepB_B		ND	ND	ND	ND			ND	ND			ND	ND
rfbF					ND					ND	ND		ND
vsh_A			ND					ND	ND
vspD	ND		ND	ND	ND	ND					ND		ND
	ND: Not detected, Accession numbers, cluster identities and functional annotation available for putative virulence factors in Supporting Data 1.
